# Supplementary material for: Enhancement of efferocytosis through biased FPR2 signaling attenuates intestinal inflammation
Source: EMBO Mol Med. 2023 Nov 22;15(12):e17815. doi: 10.15252/emmm.202317815 (PMC10701612; doi:10.15252/emmm.202317815)
Supplement: Supplementary file 2 — Movie EV1 [file EMMM-15-e17815-s018.zip › Readme-Movie_EV1.txt]

Movie EV1. Time-lapse images of phagocytosis in BMDMs.
Green: CMFDA labeled-ACs, Red: LysoTracker-stained BMDMs.
