# Supplementary material for: Enhancement of efferocytosis through biased FPR2 signaling attenuates intestinal inflammation
Source: EMBO Mol Med. 2023 Nov 22;15(12):e17815. doi: 10.15252/emmm.202317815 (PMC10701612; doi:10.15252/emmm.202317815)
Supplement: Supplementary file 3 — Movie EV2 [file EMMM-15-e17815-s011.zip › Readme-Movie_EV2.txt]

Movie EV2. Time-lapse images of phagocytosis in COL-treated BMDMs. 

Green: CMFDA labeled-ACs, Red: LysoTracker-stained BMDMs.
