# Supplementary material for: Enhancement of efferocytosis through biased FPR2 signaling attenuates intestinal inflammation
Source: EMBO Mol Med. 2023 Nov 22;15(12):e17815. doi: 10.15252/emmm.202317815 (PMC10701612; doi:10.15252/emmm.202317815)
Supplement: Supplementary file 7 — Movie EV6 [file EMMM-15-e17815-s010.zip]

Archive with 2 entries (2 files):
- Movie_EV6.mp4
- Readme-Movie_EV6.txt
