# Supplementary material for: Enhancement of efferocytosis through biased FPR2 signaling attenuates intestinal inflammation
Source: EMBO Mol Med. 2023 Nov 22;15(12):e17815. doi: 10.15252/emmm.202317815 (PMC10701612; doi:10.15252/emmm.202317815)
Supplement: Supplementary file 7 — Movie EV6 [file EMMM-15-e17815-s010.zip › Readme-Movie_EV6.txt]

Movie EV6. Time-lapse images of phagocytosis in WRW4 and COL-treated GFP-LC3 expressing BMDMs. 

Green: GFP-LC3 in BMDMs, Red: pHrodo-stained ACs.
