# Supplementary material for: Enhancement of efferocytosis through biased FPR2 signaling attenuates intestinal inflammation
Source: EMBO Mol Med. 2023 Nov 22;15(12):e17815. doi: 10.15252/emmm.202317815 (PMC10701612; doi:10.15252/emmm.202317815)
Supplement: Supplementary file 8 — Source Data for Appendix [file EMMM-15-e17815-s004.zip]

Archive with 8 entries (5 files):
- Appendix_FigS1D/
- Appendix_FigS1D/Readme.txt
- Appendix_FigS1D/120min/
- Appendix_FigS1D/120min/col10-120min.tif
- Appendix_FigS1D/120min/ctrl-120min.tif
- Appendix_FigS1D/30min/
- Appendix_FigS1D/30min/col-10-30min.tif
- Appendix_FigS1D/30min/ctr-30min.tif
