# Supplementary material for: Enhancement of efferocytosis through biased FPR2 signaling attenuates intestinal inflammation
Source: EMBO Mol Med. 2023 Nov 22;15(12):e17815. doi: 10.15252/emmm.202317815 (PMC10701612; doi:10.15252/emmm.202317815)
Supplement: Supplementary file 8 — Source Data for Appendix [file EMMM-15-e17815-s004.zip › Appendix_FigS1D/Readme.txt]

1. Enhanced contrast and brightness (same level) have been done in each images.
2. Images were also been cropped in the same size.
