# Supplementary material for: Enhancement of efferocytosis through biased FPR2 signaling attenuates intestinal inflammation
Source: EMBO Mol Med. 2023 Nov 22;15(12):e17815. doi: 10.15252/emmm.202317815 (PMC10701612; doi:10.15252/emmm.202317815)
Supplement: Supplementary file 9 — Source Data for Figure 1 [file EMMM-15-e17815-s002.zip]

Archive with 48 entries (31 files):
- Figure_1/
- Figure_1/1B/
- Figure_1/1B/Efferocytosis-z_score.xlsx
- Figure_1/1C/
- Figure_1/1C/README.txt
- Figure_1/1C/COL-10_uM/
- Figure_1/1C/COL-10_uM/bright-BMDM.tif
- Figure_1/1C/COL-10_uM/Fluo._image-CMFDA-ACs.jpg
- Figure_1/1C/COL-10_uM/merged.jpg
- Figure_1/1C/COL-20_uM/
- Figure_1/1C/COL-20_uM/bright-BMDM.jpg
- Figure_1/1C/COL-20_uM/Fluo._image-CMFDA-ACs.jpg
- Figure_1/1C/COL-20_uM/merged.jpg
- Figure_1/1C/CTRL/
- Figure_1/1C/CTRL/bright-BMDM.jpg
- Figure_1/1C/CTRL/Fluo._image-CMFDA-ACs.jpg
- Figure_1/1C/CTRL/Merge.jpg
- Figure_1/1D/
- Figure_1/1D/ACs_count-BMDM.xlsx
- Figure_1/1E/
- Figure_1/1E/README.txt
- Figure_1/1E/COL/
- Figure_1/1E/COL/Live_images_capture-efferocytosis/
- Figure_1/1E/COL/Live_images_capture-efferocytosis/col_RAW_ch00.tif
- Figure_1/1E/COL/Live_images_capture-efferocytosis/col_RAW_ch01.tif
- Figure_1/1E/COL/Live_images_capture-efferocytosis/col_RAW_ch02.tif
- Figure_1/1E/COL/Selected_images-efferocytosis/
- Figure_1/1E/COL/Selected_images-efferocytosis/colSnapshot1-0_RAW_ch00.tif
- Figure_1/1E/COL/Selected_images-efferocytosis/colSnapshot2-30_RAW_ch00.tif
- Figure_1/1E/COL/Selected_images-efferocytosis/colSnapshot3-60_RAW_ch00.tif
- Figure_1/1E/COL/Selected_images-efferocytosis/colSnapshot4-90_RAW_ch00.tif
- Figure_1/1E/CTRL/
- Figure_1/1E/CTRL/Live_images_capture-efferocytosis/
- Figure_1/1E/CTRL/Live_images_capture-efferocytosis/CTRL.lif_-_con_-_C=0.tif
- Figure_1/1E/CTRL/Live_images_capture-efferocytosis/CTRL.lif_-_con_-_C=1.tif
- Figure_1/1E/CTRL/Live_images_capture-efferocytosis/CTRL.lif_-_con_-_C=2.tif
- Figure_1/1E/CTRL/Selected_images-efferocytosis/
- Figure_1/1E/CTRL/Selected_images-efferocytosis/conSnapshot-0_RAW_ch00.tif
- Figure_1/1E/CTRL/Selected_images-efferocytosis/conSnapshot-30_RAW_ch00.tif
- Figure_1/1E/CTRL/Selected_images-efferocytosis/conSnapshot-60_RAW_ch00.tif
- Figure_1/1E/CTRL/Selected_images-efferocytosis/conSnapshot-90_RAW_ch00.tif
- Figure_1/1F/
- Figure_1/1F/engulfment_ability_test-ACs_count_in_BMDM.xlsx
- Figure_1/1G/
- Figure_1/1G/efferocytosis_in_vitro-BMDM_medium_after_coculture_with_CMFDA-ACs.xlsx
- Figure_1/1H-I/
- Figure_1/1H-I/in_vivo_efferocytosis_determination-mice_spleen_and_liver.xlsx
- Figure_1/1H-I/README.txt
