# Supplementary material for: Enhancement of efferocytosis through biased FPR2 signaling attenuates intestinal inflammation
Source: EMBO Mol Med. 2023 Nov 22;15(12):e17815. doi: 10.15252/emmm.202317815 (PMC10701612; doi:10.15252/emmm.202317815)
Supplement: Supplementary file 9 — Source Data for Figure 1 [file EMMM-15-e17815-s002.zip › Figure_1/1B/Efferocytosis-z_score.xlsx]

## Sheet: Sheet1
Z-Score
Plate 1	CTRL	NO.1	NO.2	NO.3	NO.4	NO.5	NO.6	NO.7	NO.8	NO.9
	-0.651213	-0.840372	-0.369743	0.073646	0.244646	-0.849452	0.267345	0.839363	0.258266	1.88201
	-0.27592	-0.348558	-0.557389	-0.424221	-0.212363	-0.536204	0.728894	-1.00532	0.205301	-0.106434
	0.464071	-0.519558	0.536708	-0.427248	0.405053	-0.375797	0.346035	-0.348558	-0.670885	-1.08401
	0.809098	-1.13243	0.65777	-0.0701151	0.526115	0.0827257	0.557894	0.31123	-0.247168	2.72642
	-0.693584	-0.248681	0.465584	-0.130646	1.70193	-0.61792	3.66465	-0.443894	2.86564	0.0297611
	0.347549	1.49158	0.712248	1.43105	2.05604	1.40079	1.51428	0.532168	1.42954	1.49461
AVE	-8.32667e-17	-0.266336	0.240863	0.0754115	0.786903	-0.14931	1.17985	-0.0191681	0.640115	0.823726
T-TEST		0.571355	0.497765	0.847426	0.107073	0.730751	0.0726372	0.960995	0.302225	0.227226
										Columbamine
Plate 2	CTRL	NO.10	NO.11	NO.12	NO.13	NO.14	NO.15	NO.16	NO.17	NO.18
	0.356559	-1.75958	-1.06419	-0.573325	-1.84139	-1.83945	-1.09925	-0.820706	-0.988223	-0.695518
	-0.192946	-0.992119	-0.115574	-0.131157	0.149337	-1.86282	-1.58817	-1.49662	-1.02134	-2.24039
	-0.398277	-2.44913	0.505799	-0.0512941	-2.46666	-2.79585	-2.14526	-2.08683	-1.21028	-1.42689
	-0.132325	-1.61739	0.351916	-1.55311	-0.343476	-1.36611	-1.19665	-1.09536	1.02004	-0.969293
	0.381981	-0.754478	-0.399964	-0.0590856	1.47584	2.55107	4.64504	0.0655785	3.05947	-2.50634
	-0.0149924	1.38819	1.10574	-0.36685	-0.818758	1.58297	1.08042	0.953811	1.63557	-0.908672
AVE	1.45775e-15	-1.03075	0.0639553	-0.455803	-0.640852	-0.621697	-0.0506448	-0.746686	0.415872	-1.45785
T-TEST		0.0938909	0.852491	0.118616	0.303833	0.500368	0.962426	0.140405	0.58172	0.00137344
Plate 3	CTRL	NO.19	NO.20	NO.21	NO.22	NO.23	NO.24	NO.25	NO.26	NO.27
	-0.731409	-0.437758	-0.651652	-0.542892	-1.14288	-1.26796	-1.05406	-0.508451	-1.17007	-1.07038
	-1.06494	-1.14288	-0.18761	-0.909049	-0.232927	0.655277	-0.820229	-0.0154076	-1.00875	-0.544705
	0.348937	-1.59605	0.481261	-1.71931	0.124167	-1.3314	0.0716001	-0.928989	-1.6323	0.0389722
	-0.18761	-1.04319	0.774912	0.193048	1.82082	-0.642588	1.19001	-0.481261	1.05044	-0.562831
	1.09032	-0.113291	2.09997	1.4746	2.41718	-1.20995	-0.470385	-1.44741	-0.573707	-1.32415
	0.544705	-0.24199	0.00271899	-0.450446	1.11751	2.49331	0.472198	0.445008	-0.930801	0.0842887
AVE	1.07322e-15	-0.762526	0.419933	-0.325675	0.683977	-0.217217	-0.101811	-0.489418	-0.710865	-0.563133
T-TEST		0.092112	0.433791	0.568823	0.310305	0.76448	0.836129	0.280503	0.188988	0.194942
Plate 4	CTRL	NO.28	NO.29	NO.30	NO.31	NO.32	NO.33	NO.34	NO.35	NO.36
	-1.50468	-0.416983	0.0837971	-0.865681	-1.24828	-1.29235	-2.72658	-1.05998	-0.445026	0.248053
	-0.360895	-1.64289	-0.873694	0.396284	-0.216671	-0.683397	-2.24182	-0.212664	-2.31794	-1.19219
	2.139	-0.370911	0.20799	-1.07801	-0.489095	-0.40897	-1.04997	-0.0423993	-0.581238	-0.545182
	0.790898	1.00523	0.340196	-0.112508	-1.78912	-0.278767	-0.959828	-0.37692	-1.34843	-1.12408
	-0.785556	-0.635322	-0.370911	0.270087	1.93668	-1.56677	0.338193	-0.751503	0.0797909	-1.94136
	-0.278767	0.081794	1.21356	1.60817	0.526486	1.15947	1.1154	0.0517472	0.49043	0.350212
AVE	6.38378e-16	-0.329847	0.100156	0.03639	-0.213332	-0.511797	-0.920767	-0.398621	-0.68707	-0.700758
T-TEST		0.614345	0.870573	0.957041	0.783211	0.453179	0.274699	0.488499	0.328696	0.299043
Plate 5	CTRL	NO.37	NO.38	NO.39	NO.40	NO.41	NO.42	NO.43	NO.44	NO.45
	-0.236905	0.317381	0.17881	-1.14548	0.0588095	0.513095	0.871667	-0.444048	1.38595	0.115952
	-1.72976	-1.09833	-0.716905	-0.242619	-0.805476	-0.686905	-0.364048	-0.278333	-0.648333	0.0759524
	-0.0697619	-0.136905	0.513095	1.01595	-0.749762	0.715952	1.03881	-0.0869048	-0.35119	0.253095
	0.925952	-0.0969048	1.34024	0.587381	-0.17119	-2.35548	1.1131	0.143095	0.230238	-0.166905
	1.24738	0.91881	0.215952	1.20452	-0.929762	-1.23976	-0.809762	-0.228333	-1.1569	0.0602381
	-0.136905	0.49881	-0.399762	-0.946905	-0.92119	-0.995476	-1.10119	0.165952	0.87881	0.347381
AVE	0	0.0671429	0.188571	0.0788095	-0.586429	-0.674762	0.124762	-0.121429	0.0564286	0.114286
T-TEST		0.898408	0.723963	0.89688	0.232228	0.312573	0.836986	0.787672	0.924427	0.797494
Plate 6	CTRL	NO.46	NO.47	NO.48	NO.49	NO.50	NO.51	NO.52	NO.53	NO.54
	0.438669	-0.324852	1.23222	-0.607813	-0.184162	-0.86232	-0.56197	2.68181	-0.623621	0.715307
	-1.44405	0.101961	0.203131	-0.222101	0.346983	-0.0355677	-0.603071	0.437088	-1.80131	-0.162031
	0.659979	-0.629944	-1.44089	-1.51835	-0.365953	-0.731115	0.138319	1.20219	0.0608604	-1.05201
	-0.927133	2.07795	0.68211	-0.639429	0.731115	-0.702661	2.3119	-1.09312	0.598328	-0.214197
	-0.395988	0.334337	0.533516	-1.1026	-2.01313	-1.75705	-0.0213406	-1.56577	-0.859159	0.350145
	1.66852	-0.897098	-0.166773	0.577778	-0.473446	-1.54364	-0.105122	-0.718468	-0.258459	1.4235
AVE	1.62833e-15	0.110392	0.173887	-0.585419	-0.326433	-0.938725	0.19312	0.157288	-0.48056	0.176785
T-TEST		0.865953	0.777338	0.313811	0.601196	0.107723	0.76954	0.848677	0.423027	0.767584
Plate 7	CTRL	NO.55	NO.56	NO.57	NO.58	NO.59	NO.60	NO.61	NO.62	NO.63
	0.0330908	-1.8538	-0.822509	0.245919	2.36421	-0.71538	-0.552545	1.55146	2.2785	3.32122
	0.0288057	0.275915	-0.0140457	-1.26245	0.405898	-0.121174	0.845839	-1.57955	-0.471127	-1.0282
	-0.485411	-1.01963	0.471604	-0.0897499	-0.66253	-1.02248	-0.331146	-0.823937	-0.249728	-0.295437
	-1.53099	-1.21246	0.0502314	0.0945112	0.215923	-0.29258	0.507313	0.890119	-0.324004	-0.765374
	0.811558	-1.68239	-1.11533	-0.264012	-1.43957	-1.55955	-0.371141	0.187356	-0.338288	0.0916544
	1.14294	0.140219	0.253061	1.11295	-0.8925	-0.482554	-0.272583	-1.34815	-0.15117	-1.35815
AVE	-4.07082e-16	-0.892023	-0.196164	-0.0271392	-0.00142838	-0.698954	-0.0290437	-0.187118	0.124031	-0.00571352
T-TEST		0.127547	0.682932	0.957843	0.998352	0.147239	0.950082	0.778362	0.835606	0.994436
Plate 8	CTRL	NO.64	NO.65	NO.66	NO.67	NO.68	NO.69	NO.70	NO.71	NO.72
	0.385936	-0.452243	-0.508348	-0.872182	-0.897685	1.58285	2.0793	0.414839	2.66585	0.32133
	-0.63246	-0.805876	-0.338332	-0.331531	-0.297528	-0.0187018	-1.98409	-0.770173	0.156415	-0.180217
	0.773573	-0.379136	-0.266925	-1.1136	-1.42983	1.00309	-1.23092	-0.345132	-1.0813	1.0252
	-0.154715	-0.646061	2.33092	0.572954	0.523649	0.440341	1.1068	1.23942	-1.37883	1.32783
	-0.810976	2.17791	-0.0493046	-1.38393	0.095209	-0.224421	0.472645	-1.23772	-0.353633	-0.311129
	0.438641	-0.21082	0.793975	0.824578	1.0915	0.84668	-1.0133	-0.10541	0.814377	-1.0983
AVE	4.90349e-16	-0.052705	0.326997	-0.383953	-0.152448	0.604974	-0.0949256	-0.134029	0.137146	0.180784
T-TEST		0.921729	0.538041	0.417038	0.746164	0.141077	0.893065	0.768237	0.838523	0.696402
Plate 9	CTRL	NO.73	NO.74	NO.75	NO.76	NO.77	NO.78	NO.79	NO.80	NO.81
	0.549176	0.613785	2.25054	2.76311	0.521179	0.854991	0.835609	0.708544	1.51185	2.32161
	-0.21967	0.335966	1.17373	0.798997	1.69706	0.0559944	1.93396	-0.0559944	-0.0861452	1.38909
	0.249821	0.72362	-0.559944	2.17732	-0.387653	-0.394114	0.249821	0.221824	-0.693469	-1.07682
	0.124911	0.48026	0.366117	0.264897	-0.551329	-0.738695	0.609477	-0.514718	0.99067	0.921754
	0.594402	-0.712852	0.404883	-0.368271	0.0861452	-2.20747	-1.12204	-1.06605	-0.419958	0.081838
	-1.29864	0.24336	0.318737	0.0107682	-1.26849	-0.559944	-1.22972	-1.55277	1.08758	-0.0947597
AVE	1.59132e-15	0.28069	0.659011	0.941136	0.0161522	-0.498206	0.21285	-0.376526	0.398422	0.590454
T-TEST		0.448956	0.202913	0.140566	0.975175	0.345599	0.717896	0.418896	0.416526	0.324021
Plate 10	CTRL	NO.82	NO.83	NO.84	NO.85	NO.86	NO.87	NO.88	NO.89	NO.90
	-0.463333	0.25303	-1.37242	0.0512121	0.947576	-0.643333	0.694848	-0.897879	1.27848	0.476667
	1.73485	1.64939	0.631212	0.291212	-0.716061	-0.225152	-0.210606	-0.463333	0.79303	-0.837879
	-0.539697	-1.07606	-0.785152	1.15848	-0.82697	-0.0360606	-0.719697	-0.257879	-0.448788	-0.596061
	-0.00333333	1.19848	-0.432424	-0.488788	-0.859697	-1.32515	-0.892424	-0.0342424	-0.319697	0.265758
	0.47303	0.105758	0.256667	-1.42515	-0.756061	-1.42879	-0.154242	0.107576	-0.134242	0.511212
	-1.20152	1.18394	-0.0924242	-0.457879	-1.56879	-1.57788	0.965758	-0.310606	-0.259697	-0.423333
AVE	8.14164e-16	0.552424	-0.299091	-0.145152	-0.63	-0.872727	-0.0527273	-0.309394	0.151515	-0.100606
T-TEST		0.364495	0.570649	0.796007	0.268347	0.108685	0.920515	0.497897	0.770979	0.838261
			2-(9-bromo-4-methoxy-6-methyl-5,6,7,8-tetrahydro- [1,3]dioxolo[4,5-g]isoquinolin-5-yl)-1-(3-methoxy-phenyl)-ethanone	7,8-dimethoxy-benzo[d][1,2]oxazin-1-one			allomatrine N1-oxide
	CTRL	NO.91	NO.92	NO.93	NO.94	NO.95	NO.96	NO.97	NO.98	NO.99
Plate 11	0.120303	0.216667	-1.57788	-1.1197	0.463939	-0.159697	-1.36333	1.25485	0.269394	1.22939
	0.33303	0.274848	-1.46879	-1.46515	-1.25242	0.236667	-0.80697	-1.55061	0.934848	-0.521515
	0.491212	0.107576	-1.4797	-1.41606	-1.8797	-0.932424	-1.84152	0.103939	-1.39606	0.223939
	-0.668788	-1.07606	-1.82333	-0.803333	-0.0615152	-0.788788	-0.645152	0.640303	-0.554242	0.136667
	0.21303	-1.40697	-1.50515	-1.68152	-1.81788	-0.479697	-1.33606	-0.416061	1.00576	-0.934242
	-0.488788	-0.0724242	-1.76697	-0.843333	-1.39424	-0.679697	-0.970606	0.0148485	-0.557879	-1.42152
AVE	5.27356e-16	-0.326061	-1.60364	-1.22152	-0.990303	-0.467273	-1.16061	0.00787879	-0.049697	-0.214545
T-TEST		0.37733	1.22806e-05	0.00047855	0.0477357	0.104395	0.00127731	0.985899	0.910772	0.629246
Plate 12	CTRL	NO.100	NO.101	NO.102	NO.103	NO.104	NO.105	NO.106	NO.107	NO.108
	-0.488023	0.637632	1.73097	0.743555	1.56401	1.16007	0.174444	3.29468	1.84767	1.24444
	-0.159483	1.78842	-0.820154	-1.52212	-1.28873	0.962582	0.65738	0.0864738	-0.534701	-0.461094
	0.319863	1.17443	0.397061	0.113403	-1.14151	-1.45928	0.765098	-0.836312	0.413219	-0.191798
	0.738169	0.127766	-0.193594	-0.0733082	-0.339013	1.55862	-0.516748	0.147514	0.671743	0.237279
	0.497598	-0.0320162	-1.97274	-0.198979	-1.14869	-0.295926	-0.3821	-0.502386	1.15468	0.0469771
	-0.908124	1.08466	-1.04636	-0.663963	-1.54905	-0.690893	0.425786	-0.394668	1.65018	-0.175641
AVE	-2.59052e-16	0.796815	-0.317469	-0.266902	-0.650498	0.205861	0.18731	0.299217	0.867132	0.116695
T-TEST		0.062905	0.59857	0.524906	0.254558	0.716739	0.590973	0.664344	0.0779549	0.749405
Plate 13	CTRL	NO.109	NO.110	NO.111	NO.112	NO.113	NO.114	NO.115	NO.116	NO.117
	-0.747091	-1.08566	-0.481503	-1.54791	-0.813994	-0.613283	-0.87887	-1.07958	-1.18298	-0.777501
	-0.410545	-0.749118	-1.0958	-0.436901	-0.994431	0.0192601	-0.449065	-1.33098	0.118602	-1.29854
	-0.323368	-1.45465	-1.43235	0.593009	-0.811967	0.692351	-1.37558	-1.60467	-0.351751	-0.745063
	-0.408518	-1.63711	-1.0289	-0.161177	-1.08769	1.77092	-1.13229	-0.643694	0.013178	-0.540297
	1.5398	-0.830213	-0.586927	0.860624	-0.465284	1.73037	-0.830213	-0.0861638	0.53827	-0.826158
	0.349724	1.91689	1.31881	2.00407	1.77903	2.22303	-0.363915	-0.0172328	0.207807	0.605174
AVE	-8.69675e-16	-0.639977	-0.55111	0.218619	-0.399056	0.970441	-0.838323	-0.79372	-0.109479	-0.597064
T-TEST		0.33417	0.319296	0.724699	0.492457	0.119851	0.0499557	0.0972257	0.799601	0.194834
Plate 14	CTRL	NO.118	NO.119	NO.120	NO.121	NO.122	NO.123	NO.124	NO.125	NO.126
	-0.397339	-0.455947	-0.801926	-0.998547	-1.04014	-0.542915	-0.52779	-1.29159	-0.627991	1.20399
	-0.552368	-1.46363	-1.38801	-0.707396	-0.614757	-0.662022	-0.0853917	-0.896455	-0.777348	-1.35209
	-0.159125	1.3836	-0.900236	-0.359527	-0.52779	-1.01556	1.57644	-0.875659	-0.607195	-0.754661
	-0.571273	1.37982	0.445864	0.266258	0.419396	-0.329278	1.72201	-0.52779	-0.134547	0.302179
	1.54241	0.702985	-0.898346	1.93943	-0.713068	0.328648	-0.599632	-1.01745	-0.446494	0.459098
	0.137698	0.831545	1.42141	2.58034	2.50094	1.53674	0.684079	-0.552368	-0.461619	0.789952
AVE	3.05311e-16	0.396394	-0.35354	0.453427	0.00409628	-0.114066	0.461619	-0.860219	-0.509199	0.108079
T-TEST		0.49997	0.530202	0.523254	0.994936	0.823876	0.406089	0.0329431	0.16438	0.837579
			1,2,3,4-tetrahydro-6,7-dimethoxy-1-methylisoquinolinyl -8,12dihydro-5,6-epoxy-2-hydroxyalantolactone					5-[2-(6-hydroxy-4,7-dimethoxy-benzofuran-5-yl)-2-oxo-ethyl]-4-methoxy-6,6-dimethyl-5,6,7,8-tetrahydro-[1,3]dioxolo[4,5-g]isoquinolin-6-ium
Plate 15	CTRL	NO.127	NO.128	NO.129	NO.130	NO.131	NO.132	NO.133	NO.134	NO.135
	-1.47137	-2.20444	-0.28589	-1.71124	-1.14407	-0.0366161	-1.51172	-1.07233	-1.22253	-1.37273
	-1.56777	-1.20684	-1.6482	-0.70019	-1.52069	-0.960239	-1.2158	-1.46016	-0.193542	-0.957997
	0.0127036	-0.81228	-2.42667	-1.72694	-1.43774	-2.13494	-0.83694	-1.87938	-1.50276	-1.30996
	1.34882	0.00597814	-1.50564	0.308622	-1.61933	-2.38378	0.34449	-0.590342	-0.843665	-0.496186
	0.869072	1.33313	-0.914998	1.23224	-0.561198	-1.46016	-0.774169	-1.57001	-0.953514	-1.39291
	0.808544	0.519351	-0.670596	1.82856	1.03048	0.602298	0.364667	-0.603792	-0.556715	-0.722608
AVE	0	-0.394184	-1.242	-0.128156	-0.875424	-1.06224	-0.604913	-1.196	-0.878787	-1.04206
T-TEST		0.600522	0.0656707	0.875631	0.212132	0.160614	0.340749	0.0568126	0.138496	0.0796788
								8,8-dimethyl-10h-pyrano[2,3-f]chromene-2,9-dione
Plate 16	CTRL	NO.136	NO.137	NO.138	NO.139	NO.140	NO.141	NO.142	NO.143	NO.144
	-0.73078	-0.631878	-0.868145	-1.53665	-0.276561	-1.14104	-1.95241	-1.59709	-1.7601	1.49636
	-0.800378	-1.53665	-1.63372	0.0109892	-1.51651	-0.75459	-1.36449	-1.0165	-0.695981	-0.186816
	-0.031136	-0.668508	-0.648361	0.135533	-1.23079	0.120881	-0.782063	-2.05498	0.0604405	-0.093408
	0.428578	-0.144691	0.282056	0.723454	-0.741769	-0.0915765	-2.34985	-0.686824	0.668508	-0.683161
	0.39561	-0.489018	-0.9817	1.10258	1.06778	1.14471	-0.628215	-1.43409	-1.31504	-1.27474
	0.738106	-0.399273	-0.230773	0.157512	1.29672	2.54583	1.81321	-1.08976	0.435904	0.0989026
AVE	0	-0.645004	-0.680108	0.0989026	-0.23352	0.304034	-0.877303	-1.31321	-0.434378	-0.107144
T-TEST		0.0761795	0.100029	0.831421	0.678827	0.629409	0.211091	0.0025256	0.385738	0.820905
Plate 17	CTRL	NO.145	NO.146	NO.147	NO.148	NO.149	NO.150	NO.151	NO.152	NO.153
	-0.977583	-1.72571	-1.78187	-0.617103	-2.48109	-1.81991	-1.31814	-0.944977	-0.649709	0.750547
	0.763227	-0.751151	-1.36161	-1.42682	-1.24387	-0.31459	-0.783757	-1.4232	-1.23119	-1.56087
	-0.548268	0.765039	-0.850781	1.96966	-0.655144	-0.680504	0.212544	-0.877953	-1.25836	0.131029
	0.536795	0.920824	-1.0428	0.118349	-0.387048	-1.49747	1.97872	-0.870707	0.904521	-0.897879
	-0.0175108	0.859235	-0.278361	0.832063	0.645483	-0.070043	0.315797	-0.595366	-0.441392	-0.560948
	0.243339	-0.359876	1.55483	0.917201	1.45158	-0.81274	-1.49566	-0.678693	-1.41414	-1.60435
AVE	-5.41234e-16	-0.0486074	-0.626764	0.29889	-0.445015	-0.865877	-0.18175	-0.898483	-0.681712	-0.623745
T-TEST		0.926938	0.283256	0.606807	0.494256	0.0487411	0.766453	0.0122753	0.156273	0.211945
Plate 18	CTRL	NO.154	NO.155	NO.156	NO.157	NO.158	NO.159	NO.160	NO.161	NO.162
	-0.657294	0.077049	-0.596416	-0.841831	-0.0618294	-1.95286	-1.62183	-1.50008	-1.48105	0.269196
	-0.47466	0.516513	-1.10056	2.73286	0.191196	-1.27369	0.168366	0.0332928	-0.695343	-1.65798
	-0.312952	1.27559	0.20261	1.49437	-0.105586	-2.06891	-0.309147	-0.508904	-0.297732	-0.978807
	1.08154	0.185488	-0.107488	1.01305	0.916027	-0.446123	2.35618	-1.71886	-0.750514	-0.482269
	-0.0237805	0.687733	0.364318	1.47915	0.242562	0.094171	-0.676319	-0.0675367	-0.796173	-0.421391
	0.387147	0.331976	-1.19569	0.569782	0.105586	2.20779	-0.455635	-0.126512	-0.21022	-0.95788
AVE	-5.73615e-16	0.512391	-0.405538	1.07456	0.214659	-0.57327	-0.0897319	-0.648099	-0.705172	-0.704855
T-TEST		0.137257	0.307694	0.0795577	0.495258	0.434937	0.88513	0.144936	0.0529679	0.0890188
Plate 19	CTRL	NO.163	NO.164	NO.165	NO.166	NO.167	NO.168	NO.169	NO.170	NO.171
	-1.15917	0.932851	0.0268752	-0.76665	-0.282897	-0.932144	-0.469608	-0.997918	-0.715728	0.171152
	0.0374838	0.901026	-0.524773	0.0183883	-0.492947	-0.628738	-0.234097	-0.968213	-1.15917	2.13799
	-0.58206	0.63581	-0.255314	0.610349	-1.42863	-0.388983	-0.414443	-0.017681	-0.21288	-0.064359
	1.72001	0.7716	-1.11886	1.09198	1.41873	-0.722093	1.45055	-2.481	0.487289	-0.399591
	0.27936	1.45055	-0.276531	1.95128	0.559428	0.822522	-0.919414	1.35295	0.219952	-0.66905
	-0.295627	0.8204	1.51845	2.3247	-0.0473852	-0.170445	1.51208	-1.19948	-1.16766	1.25111
AVE	-1.2305e-15	0.918707	-0.105025	0.871675	-0.0456171	-0.336647	0.154179	-0.718557	-0.424698	0.404542
T-TEST		0.0518987	0.849421	0.191481	0.936949	0.49473	0.798252	0.301818	0.408688	0.511649
Plate 20	CTRL	NO.172	NO.173	NO.174	NO.175	NO.176	NO.177	NO.178	NO.179	NO.180
	-2.05845	-1.13427	0.312778	1.33853	-0.827876	0.0446826	-1.19921	-0.809559	-1.46897	-0.0152642
	0.10796	-1.21753	-0.846193	-0.608071	0.296126	1.09209	-1.66713	-0.692996	-0.323324	-0.563111
	-0.621393	-1.05767	-0.72963	-0.0685503	-0.513156	-1.57555	-0.99273	-0.28669	-0.295016	-1.11595
	0.802343	-0.712978	-0.434892	0.647481	-0.406583	-0.95443	-1.09764	-0.716309	-0.518151	-1.3624
	0.720749	0.479297	-0.696326	0.459314	1.38516	-0.999391	3.20354	0.00804841	-0.481517	0.227853
	1.04879	0.349412	0.875612	0.406028	1.45177	2.66735	0.5126	-0.746282	0.770705	-0.854519
AVE	-8.51171e-16	-0.548957	-0.253109	0.362456	0.230906	0.0457927	-0.206761	-0.540631	-0.386046	-0.613899
T-TEST		0.360351	0.659121	0.524686	0.720487	0.955923	0.82028	0.302894	0.507149	0.284428
Plate 21	CTRL	NO.181	NO.182	NO.183	NO.184	NO.185	NO.186	NO.187	NO.188	NO.189
	-2.83683	-1.48862	-0.461403	0.153369	-0.412766	-0.741552	-1.28823	-0.963337	0.248697	-1.14816
	0.262316	-0.0645251	0.499664	0.291498	0.921834	-1.59367	-1.5178	-0.443894	-0.482803	-0.529495
	1.74866	-0.564514	-1.02948	-0.00226973	-2.09561	0.410172	0.797323	0.349862	-0.218218	-0.827153
	0.740904	-0.844663	0.0308034	1.19226	-1.1715	-0.134562	0.431572	-0.644278	0.0191306	-1.06256
	0.202006	1.47824	-0.868009	1.0444	2.11441	-2.50027	0.147532	-0.292146	0.0269125	-0.589805
	-0.117053	-0.0392339	1.02494	0.29928	0.709776	0.196169	1.21366	0.408227	2.03076	0.147532
AVE	1.0177e-16	-0.253885	-0.133914	0.496422	0.0110244	-0.727285	-0.0359914	-0.264261	0.270746	-0.668273
T-TEST		0.741645	0.853569	0.46832	0.990314	0.372052	0.963905	0.699503	0.716927	0.331811
Plate 22	CTRL	NO.190	NO.191	NO.192	NO.193	NO.194	NO.195	NO.196	NO.197	NO.198
	-0.535783	-0.953051	-0.23848	-0.77919	-1.63459	-0.337581	-0.33932	1.32975	0.323093	-0.195015
	-0.57751	-0.241957	-0.233264	-0.283684	0.164879	0.999414	0.87945	-0.0159373	1.47058	1.34366
	0.599533	-0.730508	0.705588	0.375251	0.0970727	0.0205736	3.22137	-0.421035	-0.330627	0.105766
	-0.121993	1.02202	-0.654009	1.26021	0.354388	2.0478	-0.601851	1.2689	0.559545	-0.2889
	-0.365399	1.33844	-0.490579	1.84786	0.0796866	1.96956	1.29672	0.768178	0.609964	-0.0628799
	1.00115	1.59054	2.17472	1.97304	0.936824	0.936824	2.55548	-0.648793	2.01477	1.6966
AVE	0	0.337581	0.210662	0.732247	-0.000289769	0.939432	1.16864	0.380177	0.774553	0.433205
T-TEST		0.535755	0.689554	0.202281	0.999489	0.0785682	0.115325	0.408685	0.104659	0.348745
Plate 23	CTRL	NO.199	NO.200	NO.201	NO.202	NO.203	NO.204	NO.205	NO.206	NO.207
	-0.792044	-0.288446	0.702791	0.326866	-0.252981	-1.38785	-1.3914	-0.91617	-0.708702	0.649594
	0.060881	0.72939	0.426167	1.33406	0.0945724	0.511282	0.160182	-0.368241	0.638955	-0.139494
	0.454539	1.47415	0.153089	1.30037	1.30037	0.461631	1.27023	0.0165502	0.083933	-0.270713
	-0.304405	0.461631	-1.67866	1.79865	0.743575	1.72595	0.965229	0.0821598	0.245297	1.25781
	-0.290219	2.98317	-0.488821	3.38924	-0.0171412	1.71708	1.99193	0.0857062	1.67098	0.520148
	0.871248	1.28796	2.09832	2.00612	1.11241	1.0929	1.64615	-0.307951	1.12482	1.18156
AVE	-2.40548e-16	1.10797	0.202148	1.69255	0.496801	0.686832	0.77372	-0.234658	0.509213	0.533152
T-TEST		0.0570689	0.729426	0.00547575	0.195494	0.225097	0.19625	0.437636	0.251577	0.166597
Plate 24	CTRL	NO.208	NO.209	NO.210	NO.211	NO.212	NO.213	NO.214	NO.215	NO.216
	-0.957824	-0.0357155	-0.454561	-0.801975	1.00815	0.902628	-1.31823	-0.776	-0.189941	0.0649373
	0.522745	0.845808	-0.423716	-1.12991	-1.18186	-0.508134	-0.428586	-0.686711	-0.623398	1.23056
	-0.224034	-0.0194812	0.277607	-0.199682	-1.39453	0.996787	0.21754	1.31823	0.0633138	-1.71272
	0.267866	-1.19322	-0.485406	1.40589	-0.94646	0.49677	-0.769506	-0.142862	-1.05036	0.446444
	-0.150979	-1.50817	-0.717557	0.0275983	-0.0633138	-1.75331	4.4547	0.488653	0.360402	0.155849
	0.542226	0.542226	0.071431	1.14127	-0.295465	0.66723	0.853925	1.85071	-0.0568201	0.251632
AVE	2.40548e-16	-0.228092	-0.2887	0.0738661	-0.478912	0.133663	0.50164	0.342003	-0.249467	0.0727838
T-TEST		0.621862	0.326426	0.880106	0.293536	0.792687	0.581402	0.507385	0.442596	0.877318
Plate 25	CTRL	NO.217	NO.218	NO.219	NO.220	NO.221	NO.222	NO.223	NO.224
	0.239806	-1.56474	-0.815342	-0.535568	1.43484	-2.58591	1.08313	1.51078	0.375697
	-0.181853	0.769379	-0.451635	-1.06514	-0.329734	-0.807348	1.99039	0.987203	0.117905
	-1.25898	0.717421	-0.499597	0.141885	0.113908	-0.243803	-0.107913	-0.19784	-1.22301
	0.11191	2.06034	-0.70543	1.06714	-0.633489	-0.317743	-0.263787	0.44564	1.30495
	0.473618	-0.331732	-1.64667	2.1063	-0.0299758	-1.74659	0.55755	-0.789363	-1.30095
	0.615503	-0.0319742	1.4828	-0.131894	0.025979	-0.447639	0.403674	0.881289	0.167864
AVE	-1.16573e-15	0.269782	-0.439312	0.263787	0.0969218	-1.02484	0.610507	0.472952	-0.092925
T-TEST		0.646473	0.404999	0.638749	0.813788	0.0559004	0.193189	0.309081	0.854484
Plate 26	CTRL	NO.226	NO.227	NO.228	NO.229	NO.230	NO.231	NO.232	NO.233	NO.234
	-1.05634	1.36945	-1.06118	-2.04247	-0.504363	-1.61315	-0.815857	0.118626	1.56151	-0.622182
	-0.760982	-0.173501	-1.92303	-2.0344	-0.0960306	1.04665	-0.250971	0.346194	0.843294	1.75518
	-0.318757	0.276794	-1.20644	-0.649619	1.45337	-1.76002	-0.699652	-1.53084	0.0669793	-0.241287
	0.618954	-1.16609	-0.35265	-1.02244	-1.13703	-1.09507	-0.0879608	-1.85202	1.31296	-0.28325
	1.44207	0.168659	0.231603	0.249357	-0.785192	-1.33717	1.01115	-1.59056	-0.149291	-0.517274
	0.0750491	-0.417209	-0.781964	-0.517274	0.980481	-0.165431	-0.418823	0.823927	-0.781964	1.53568
AVE	-9.27499e-16	0.00968376	-0.848943	-1.00281	-0.0147946	-0.820699	-0.210353	-0.614112	0.47558	0.271145
T-TEST		0.98523	0.109566	0.0863259	0.979554	0.186276	0.659099	0.336871	0.390432	0.649589
								brassinolide
Plate 27	CTRL	NO.235	NO.236	NO.237	NO.238	NO.239	NO.240	NO.241	NO.242	NO.243
	0.404722	-1.31694	-0.376944	-1.52528	0.501389	-0.576944	-0.180278	0.483056	-0.683611	-0.986944
	-1.17361	-0.0736111	-1.24528	-1.93694	-1.62694	-0.296944	-0.460278	-1.33361	-0.725278	-2.26361
	-0.566944	-1.88694	-1.65361	-0.518611	-1.24861	-0.0202778	-1.39361	-2.26028	-0.980278	0.0830556
	0.529722	-0.931944	-0.128611	-1.22028	-1.94861	-1.19194	-1.59528	-1.97194	-0.451944	2.18639
	0.353056	-0.470278	-0.983611	-1.44194	0.0330556	-0.853611	1.16139	-0.545278	-1.31028	-1.96028
	0.453056	0.0130556	-1.24194	0.0230556	-0.948611	-0.696944	0.256389	-1.42028	-0.528611	-1.60194
AVE	2.12793e-16	-0.777778	-0.938333	-1.10333	-0.873056	-0.606111	-0.368611	-1.17472	-0.78	-0.757222
T-TEST		0.0921895	0.0301437	0.0230962	0.101999	0.0986981	0.486406	0.0408647	0.0327736	0.328874
Plate 28	CTRL	NO.244	NO.245	NO.246	NO.247	NO.248	NO.249	NO.250	NO.251	NO.252
	-1.24786	0.573258	-1.05519	-0.419379	-0.0964635	-0.696824	1.01486	-1.00047	1.27381	-0.0625536
	-0.151953	0.406791	-0.529586	-0.25137	0.0353229	-1.14305	-0.105712	-0.55656	0.244948	0.402937
	0.900026	-0.368514	-0.825527	-0.445582	0.268068	-0.583534	0.884613	-0.830151	1.43025	0.728935
	0.0992893	0.588671	-0.275261	-0.60203	-0.354641	-0.230562	-0.48874	0.214891	0.587901	5.51178
	-0.00629389	0.135511	-0.807802	-0.260618	-0.756937	-0.77235	-0.630545	-0.538063	-0.369284	-0.51186
	0.406791	-0.469473	0.212579	0.432994	0.368257	-0.763102	0.251884	-0.623609	0.437618	1.90114
AVE	4.34837e-16	0.144374	-0.546798	-0.257664	-0.0893989	-0.698237	0.154393	-0.555661	0.600874	1.3284
T-TEST		0.687912	0.146572	0.450013	0.796977	0.0518987	0.711722	0.131723	0.163995	0.191175
			n-homoveratroylhomoveratrylamine
Plate 29	CTRL	NO.253	NO.254	NO.255	NO.256	NO.257	NO.258	NO.259	NO.260	NO.261
	0.406536	1.1353	-0.825218	0.718047	2.00982	-0.922386	0.0564435	1.42538	-0.530854	-1.36965
	-0.219344	-1.2982	-1.2639	-0.788065	-1.08957	0.982402	0.289362	-1.32249	0.565149	1.14244
	-0.385102	-1.30249	-1.5597	-1.93408	0.670891	0.503704	-0.0464408	-1.80691	-0.426541	-0.213628
	-0.572294	2.167	-2.09269	6.26951	-0.0864514	-0.0392961	0.132178	1.12244	-0.582296	3.43591
	0.579439	-1.37536	-1.21818	-0.879518	0.175046	0.0535856	-0.370812	-0.592299	-0.040725	-0.23792
	0.190765	0.150754	-0.875231	-1.45681	-2.01553	-0.19648	-0.748054	-0.708044	-0.639454	-0.330802
AVE	-1.49418e-15	-0.0871659	-1.30582	0.321513	-0.0559671	0.0635882	-0.114554	-0.313654	-0.275787	0.404392
T-TEST		0.894406	0.000666982	0.803548	0.92759	0.848349	0.648808	0.591987	0.325882	0.583437
			chloramphenicol
Plate 30	CTRL	NO.262	NO.263	NO.264	NO.265	NO.266	NO.267	NO.268	NO.269	NO.270
	0.267345	-0.724159	-1.41944	2.85062	-0.0244057	-0.512892	0.888851	-0.501714	-0.908599	1.00399
	0.151092	1.04758	-1.07963	0.949213	-0.717452	-0.433527	-0.490535	-1.08074	-0.00763842	-0.188725
	0.284112	-0.651501	-0.678329	-0.108242	-1.04497	0.625046	-2.06219	0.498733	-0.207728	-0.624673
	0.141031	-0.688389	-1.2037	-1.26295	0.28523	-0.301624	-0.636969	-1.29984	1.98767	-0.25244
	0.506557	-1.00473	-1.65865	-1.38144	0.0616662	-0.116067	-0.793464	0.0348386	1.96754	-0.626909
	-1.35014	0.384715	-0.946605	-0.406699	0.721178	-0.866122	2.13857	-1.21488	0.910089	-0.897421
AVE	-8.14164e-16	-0.272747	-1.16439	0.106752	-0.119793	-0.267531	-0.159289	-0.593934	0.623556	-0.264364
T-TEST		0.538639	0.00371862	0.882666	0.760882	0.454202	0.813788	0.1761	0.292814	0.512697
Plate 31	CTRL	NO.271	NO.272	NO.273	NO.274	NO.275	NO.276	NO.277	NO.278	NO.279
	0.331814	-0.916605	-1.0648	-0.0304371	-0.725001	-0.748951	-0.602255	-0.240004	-0.976481	0.779389
	-2.37609	-0.729492	-1.87762	-0.961512	-0.147196	0.583294	-1.15312	1.43803	-0.0169649	0.867706
	0.239006	-1.6456	-0.332812	1.03386	0.0279422	0.7255	-0.275929	1.67154	-0.883673	1.04883
	-0.793859	0.638679	-2.06922	1.30929	3.17743	-2.6096	-2.00935	-2.72187	1.18355	1.21648
	2.47688	-1.72044	-0.400173	0.515933	0.524915	-0.898642	0.104284	-0.475018	1.36168	-1.50938
	0.122247	0.515933	0.803339	0.68209	3.01427	1.94398	1.87512	0.315348	4.17886	0.0578803
AVE	4.996e-16	-0.642921	-0.823547	0.424872	0.978726	-0.167404	-0.34354	-0.00199587	0.80783	0.410152
T-TEST		0.423746	0.317503	0.573005	0.325261	0.858856	0.691521	0.998307	0.446167	0.606084
Plate 32	CTRL	NO.280	NO.281	NO.282	NO.283	NO.284	NO.285	NO.286	NO.287	NO.288
	-0.772579	0.914521	1.7951	1.35307	0.909893	0.808065	0.11957	0.479439	1.37622	1.4063
	0.0142713	0.578952	1.25935	0.957335	0.744422	0.666895	-0.39304	0.287355	1.53474	3.18019
	-0.999378	0.746737	-0.277326	0.725908	0.676152	0.473653	0.751365	0.0177427	2.05083	2.60625
	0.511839	1.23736	-0.272698	2.64906	-0.240298	0.948078	-0.0725137	0.56391	2.36325	3.12117
	0.307026	1.08462	2.27184	2.84231	0.361411	1.16793	1.2362	1.03023	2.78098	2.57732
	0.938821	0.445882	1.27208	2.46971	1.3577	1.04296	0.904107	0.694666	1.9976	3.466
AVE	8.88178e-16	0.834679	1.00806	1.8329	0.634881	0.851264	0.424282	0.512224	2.01727	2.72621
T-TEST		0.0303379	0.0871167	0.00375025	0.123941	0.0254401	0.31556	0.160972	0.000300076	8.30248e-05
Plate 33	CTRL	NO.289	NO.290	NO.291	NO.292	NO.293
	-0.851891	-0.30365	-0.171604	-1.63581	-1.53385	-1.28313
	-0.27022	0.931564	-1.03909	-0.863591	0.184418	-0.651315
	-0.627914	0.863034	-1.48872	1.84753	-1.70434	-1.53886
	0.371623	0.421767	-1.26474	2.41917	-0.619557	0.0256292
	0.873063	0.115888	-0.606185	0.782803	-0.0963879	-0.276906
	0.50534	0.966665	0.413409	1.33773	0.468568	0.498654
AVE	1.25825e-15	0.499211	-0.692823	0.647972	-0.550191	-0.537655
T-TEST		0.184734	0.118303	0.379805	0.262357	0.23293
Plate 34	CTRL	NO.294	NO.295	NO.296	NO.297	NO.298	NO.299	NO.300	NO.301	NO.302
	0.253529	-0.446471	-1.20059	-0.464118	-0.717059	0.173529	0.112353	-0.111176	-1.23235	-0.264118
	-1.56412	-0.484118	-0.686471	-0.672353	-0.567647	-0.897059	0.408824	-0.774706	-0.535882	-0.614706
	-0.598235	-1.04529	-1.62176	0.13	0.520588	-0.15	0.279412	-0.707647	-0.182941	-0.705294
	0.206471	-0.29	0.242941	0.298235	-0.362941	0.0829412	0.785294	-0.384118	-0.319412	0.65
	1.04882	-0.772353	-0.994706	-0.300588	-0.775882	-0.137059	1.89118	0.517059	0.613529	-1.04059
	0.653529	-0.672353	0.318235	0.0441176	-0.178235	1.01	0.661765	0.155882	1.43118	0.979412
AVE	1.0177e-15	-0.618431	-0.657059	-0.160784	-0.346863	0.0137255	0.689804	-0.217451	-0.0376471	-0.165882
T-TEST		0.153225	0.2193	0.706073	0.440316	0.976769	0.168346	0.628877	0.945941	0.749829
Plate 35	CTRL	NO.303	NO.304	NO.305	NO.306	NO.307	NO.308	NO.309	NO.310	NO.311
	-0.831741	-0.57519	-1.02738	1.20427	0.13589	-0.979346	-0.891486	-2.80566	-0.906715	-0.844627
	-0.462729	-1.09532	-0.12769	-0.800111	0.691165	-1.13515	-1.45028	0.0164005	-0.489673	-0.906715
	-0.620877	0.0691165	-0.235465	-0.397127	-0.52716	-0.774339	-0.0199149	-0.0492016	-1.12812	-0.876257
	0.763796	-0.0738024	1.64474	3.12196	-0.670079	-0.388927	0.581047	1.49128	0.165177	-0.787225
	1.55688	2.27967	-0.582219	0.952402	-0.256551	0.199149	0.326839	-0.616191	-0.827055	-1.12929
	-0.405327	-0.0339725	1.38702	0.904372	1.25347	-0.114804	0.243665	0.421728	-0.224922	-0.050373
AVE	-1.85037e-16	0.095084	0.176501	0.83096	0.104456	-0.532236	-0.201687	-0.256942	-0.568552	-0.765748
T-TEST		0.87915	0.770182	0.252391	0.836083	0.254497	0.697456	0.721428	0.218316	0.0942059
Plate 36	CTRL	NO.312	NO.313	NO.314	NO.315	NO.316	NO.317	NO.318	NO.319	NO.320
	-0.838889	1.09278	-1.92056	-0.570556	-0.797222	-0.210556	-0.955556	-0.930556	-1.86556	0.712778
	0.0327778	-0.350556	-0.200556	0.0861111	-1.58222	-1.80722	0.00111111	-1.48889	-0.702222	1.00944
	-0.0472222	-0.788889	-1.14556	1.10611	-0.923889	-1.96222	-1.16056	-0.335556	-0.0622222	0.552778
	-0.162222	-0.890556	0.101111	-0.398889	-1.45889	-0.832222	0.0411111	-0.423889	-0.165556	0.409444
	0.189444	-0.398889	-0.490556	-0.345556	-0.507222	-0.615556	1.09444	-0.323889	-0.903889	0.0544444
	0.826111	-1.17889	1.05278	-0.925556	-1.02056	-0.227222	0.499444	-1.23889	-0.697222	-0.592222
AVE	-1.22125e-15	-0.419167	-0.433889	-0.174722	-1.04833	-0.9425	-0.08	-0.790278	-0.732778	0.357778
T-TEST		0.313472	0.380929	0.640937	0.00345815	0.0337093	0.85036	0.025382	0.0586371	0.287122
Plate 37	CTRL	NO.321	NO.322	NO.323	NO.324	NO.325	NO.326	NO.327	NO.328	NO.329
	-0.404345	-0.327472	-0.964316	0.244488	0.533641	0.638724	-1.90865	0.210636	-1.75561	0.443369
	-1.34022	0.648598	-0.51648	0.161973	0.325592	1.52311	-0.333114	0.0343223	-0.0637078	-1.0292
	-0.11096	-1.07645	-1.15826	-0.352156	-1.44459	1.48714	0.34957	-0.370493	-1.10537	0.26494
	0.542104	0.163384	-1.22808	0.783301	-0.883917	0.585125	0.757912	1.20081	0.129531	0.634492
	-1.29649	-0.593353	-0.79576	0.217688	0.578072	-0.121539	3.57258	0.159152	0.64084	-0.958674
	2.60991	0.0512484	0.338992	-0.521417	-0.0764024	1.13311	0.681744	2.00903	0.402464	0.638724
AVE	0	-0.189008	-0.720651	0.0889794	-0.161268	0.874278	0.520006	0.540576	-0.291975	-0.00105788
T-TEST		0.776622	0.289194	0.890243	0.819409	0.209602	0.594372	0.457699	0.689783	0.998787
Plate 38	CTRL	NO.330	NO.331	NO.332	NO.333	NO.334	NO.335	NO.336	NO.337	NO.338
	-1.83466	2.18256	-0.889434	-0.099868	-2.49013	0.494651	-0.0473552	-2.70956	-1.34892	1.85436
	1.57116	0.718768	-0.963515	1.49333	0.37556	0.616556	0.20208	2.16099	0.682197	0.597801
	-0.0520439	-0.541538	-0.318358	0.445889	0.197392	0.805039	0.432761	-0.865991	1.04979	0.236776
	0.737523	0.900687	-0.492776	1.40987	0.498402	-0.315545	0.353054	0.436512	1.14543	1.44457
	-0.290227	0.0717361	0.604365	-0.0848643	1.06104	1.40894	1.02822	1.20826	0.966328	1.16419
	-0.131751	1.87967	0.108308	-0.0848643	1.03947	0.93257	-0.213333	-0.186139	-1.00759	0.865053
AVE	-2.59052e-16	0.868648	-0.325235	0.513249	0.113621	0.657034	0.292571	0.00734553	0.247873	1.02712
T-TEST		0.197519	0.549916	0.379386	0.876519	0.235273	0.569564	0.993156	0.711865	0.0777664
Plate 39	CTRL	NO.339	NO.340	NO.341	NO.342	NO.343	NO.344	NO.345	NO.346	NO.347
	-1.23038	1.5184	-0.0228932	1.13667	0.422725	-2.77646	-1.5594	0.552098	-0.426984	0.0785289
	-0.10435	0.360434	0.877128	0.925044	-0.989198	1.35389	-1.16249	1.18539	-1.11937	0.0976953
	0.409948	0.7222	-0.461324	0.841191	-0.260876	-0.403026	1.53997	1.68291	-1.01635	0.252624
	0.639944	0.512967	-0.684932	1.47608	-0.00612259	1.09115	0.85876	-0.0236918	2.29304	1.05681
	2.07024	0.968168	-0.319972	2.15089	0.272588	0.217485	0.290158	0.278977	0.219082	-0.795937
	0.815636	0.851573	0.960981	2.0878	0.907475	1.02247	0.0330088	-0.603475	1.75	-0.90854
AVE	0.433506	0.822291	0.0581646	1.43628	0.0577653	0.0842522	9.07839e-16	0.512035	0.283236	-0.0364694
T-TEST		0.431581	0.493906	0.0738128	0.484305	0.660559	0.523543	0.890856	0.842461	0.399952
Plate 40	CTRL	NO.348	NO.349	NO.350	NO.351	NO.352	NO.353	NO.354	NO.355	NO.356
	-1.16478	0.708337	0.726753	0.0465859	-0.892634	-0.16745	0.304002	-0.253801	-0.848026	0.175089
	0.466882	0.541774	0.631399	0.507806	-0.141258	0.964934	0.434961	0.139485	0.0727776	0.0371732
	0.383396	-0.0864192	-0.334013	0.0261236	-0.75922	0.685829	-0.0504055	0.317916	-0.777636	0.0126184
	-0.649951	-0.105244	-0.00170519	0.419818	0.204555	0.33224	1.01486	0.212331	1.92257	-0.190368
	-0.632354	0.198825	0.115748	0.213968	-0.0221675	0.80983	1.73309	-0.457196	0.159947	0.29418
	1.59681	-0.211649	0.558962	0.0310345	-0.224744	0.445601	-0.212876	1.49941	-0.143304	0.92401
AVE	-6.29126e-16	0.174271	0.282857	0.207556	-0.305912	0.511831	0.537272	0.243024	0.0643881	0.208784
T-TEST		0.700414	0.54053	0.63271	0.510122	0.275898	0.3146	0.635772	0.914007	0.646255
Plate 41	CTRL	NO.357	NO.358	NO.359	NO.360	NO.361	NO.362	NO.363	NO.364	NO.365
	-0.467037	1.58407	0.524074	0.164074	1.77963	-0.838148	-0.493704	-0.975926	0.668519	-0.98037
	0.395185	0.628519	0.990741	0.421852	1.6863	-0.047037	-1.4137	-0.962593	-0.00259259	-0.704815
	1.62852	1.13963	0.0462963	0.208519	1.53519	0.184074	-0.838148	-1.60926	-0.30037	-0.584815
	-0.729259	0.592963	0.830741	0.315185	1.19074	0.341852	0.0262963	-0.587037	-0.922593	-0.984815
	-0.169259	0.41963	0.390741	0.308519	1.21741	0.457407	-0.315926	-0.451481	-1.57148	-1.3537
	-0.658148	-0.271481	0.368519	0.31963	1.5263	0.0151852	0.228519	-1.07815	-0.742593	-1.10037
AVE	6.29126e-16	0.682222	0.525185	0.28963	1.48926	0.0188889	-0.467778	-0.944074	-0.478519	-0.951481
T-TEST		0.159117	0.209614	0.449457	0.00282361	0.964301	0.312587	0.0408127	0.347048	0.0323128
Plate 42	CTRL	NO.366	NO.367	NO.368	NO.369	NO.370	NO.371	NO.372	NO.373	NO.374
	0.104173	2.80135	-0.221934	1.00436	0.542379	-0.157392	-1.08476	-0.724682	-1.50598	0.803944
	0.0600127	2.56696	2.04043	1.89097	1.00776	0.484631	-0.446132	-0.45972	0.15173	-0.82659
	-0.0147201	1.22856	1.18101	1.10627	1.3033	0.420089	0.131349	0.199288	-1.20365	-0.935293
	-0.344224	1.49013	0.158524	1.17081	2.07101	2.22387	1.20478	0.960204	0.688448	0.929631
	-0.225331	0.702036	1.04513	0.488028	0.640891	0.732608	-0.018117	1.13005	0.464249	-0.612583
	0.420089	1.6328	0.946616	0.878677	1.4086	2.77417	0.0668066	1.0791	-1.25461	0.786959
AVE	9.99201e-16	1.73697	0.858295	1.08985	1.16232	1.07966	-0.0243448	0.364039	-0.443302	0.0243448
T-TEST		0.00051738	0.031929	0.000534251	0.00103766	0.0491557	0.942106	0.324649	0.311331	0.950678
Plate 43	CTRL	NO.375	NO.376	NO.377	NO.378	NO.379	NO.380	NO.381	NO.382	NO.383
	-0.281852	1.34704	0.671481	1.38704	2.12481	0.0559259	0.407037	-1.03296	-0.557407	1.00926
	-0.177407	1.99593	0.578148	1.88704	0.624815	0.684815	0.887037	-0.864074	-0.35963	1.93815
	-0.466296	0.851481	0.695926	0.613704	0.704815	0.313704	0.793704	-0.135185	-0.13963	1.84259
	0.664815	1.03815	0.884815	1.40037	0.755926	0.82037	2.12926	-0.788519	-0.0062963	3.59815
	0.691481	1.13593	0.355926	1.03815	1.12704	1.14259	0.555926	-0.535185	-0.0707407	0.973704
	-0.430741	1.10926	1.50259	0.40037	0.553704	0.58037	2.26259	0.789259	0.0248148	0.378148
AVE	3.23815e-16	1.2463	0.781481	1.12111	0.981852	0.59963	1.17259	-0.427778	-0.184815	1.62333
T-TEST		0.00103452	0.0163428	0.00506814	0.0132012	0.049558	0.0144485	0.251095	0.454757	0.0098633
	CTRL	NO.384	NO.385	NO.386	NO.387	NO.388	NO.389	NO.390	NO.391	NO.392
Plate 44	-0.415084	1.19437	1.99909	0.904317	1.84644	-1.18492	0.243526	-0.502318	-0.881782	-0.0945026
	-0.155566	1.03517	0.025443	0.943572	2.0776	-0.186097	-0.334394	-0.947207	-0.362745	0.25443
	0.226079	1.16602	0.995912	0.882509	0.923945	0.904317	0.274058	-0.783645	-0.606997	-0.458701
	0.219537	0.692777	1.02208	0.372195	2.41127	0.812722	1.47133	-0.609178	-0.705135	0.642618
	0.143208	1.02426	1.13767	1.72431	2.82563	2.93031	-0.183917	-0.654976	-0.620082	1.0199
	-0.0181736	0.734213	0.485598	1.36229	2.59664	0.143208	0.782191	-0.672422	-0.966834	0.788733
AVE	6.51678e-16	0.974467	0.944299	1.03153	2.11359	0.569923	0.375466	-0.694958	-0.690596	0.358746
T-TEST		2.82314e-05	0.00869589	0.000726168	3.16572e-05	0.344355	0.224898	0.000179387	0.000461136	0.184866
