# Supplementary material for: Enhancement of efferocytosis through biased FPR2 signaling attenuates intestinal inflammation
Source: EMBO Mol Med. 2023 Nov 22;15(12):e17815. doi: 10.15252/emmm.202317815 (PMC10701612; doi:10.15252/emmm.202317815)
Supplement: Supplementary file 9 — Source Data for Figure 1 [file EMMM-15-e17815-s002.zip › Figure_1/1C/README.txt]

The brightness and contract of images were adjusted to be visinable. 

Their image types were changed into 8-bit.

Then the merged images were created by merging the images in grey and green channel.
