# Supplementary material for: Enhancement of efferocytosis through biased FPR2 signaling attenuates intestinal inflammation
Source: EMBO Mol Med. 2023 Nov 22;15(12):e17815. doi: 10.15252/emmm.202317815 (PMC10701612; doi:10.15252/emmm.202317815)
Supplement: Supplementary file 9 — Source Data for Figure 1 [file EMMM-15-e17815-s002.zip › Figure_1/1D/ACs_count-BMDM.xlsx]

## Sheet: Sheet1
		CON
con	1	12				20	1	5			50	1	5		10	1	12
	2	6					2	6				2	6			2	5
	3	6					3	2				3	8			3	8
	4	4					4	13				4	9			4	6
	5	1					5	9				5	8			5	7
	6	7					6	13				6	11			6	7
	7	2					7	10				7	3			7	5
	8	1					8	13				8	6			8	7
	9	4					9	8				9	6			9	11
	10	4					10	13				10	3			10	8
	11	2					11	14				11	7			11	9
	12	4					12	9				12	4			12	5
	13	1					13	18				13	20			13	24
	14	2					14	15				14	9			14	8
	15	4					15	14				15	8			15	13
	16	2					16	11				16	26			16	9
	17	1					17	3				17	8			17	8
	18	4					18	5				18	12			18	12
	19	5					19	6				19	7			19	14
	20	6					20	15				20	11			20	5
	21	5					21	6				21	19			21	4
	22	13					22	4				22	11			22	10
	23	7					23	12				23	5			23	16
	24	1					24	2				24	6			24	1
	25	9					25	2				25	12			25	5
	26	4					26	2				26	11			26	6
	27	4					27	4				27	4			27	8
	28	2					28	6				28	4			28	5
	29	2					29	7				29	7			29	11
	30	2					30	6				30	19			30	9
	31	4					31	4				31	9			31	1
	32	5					32	9				32	5			32	11
	33	4					33	9				33	21			33	13
	34	2					34	5				34	5			34	17
	35	4					35	11				35	4			35	15
	36	5					36	4				36	9			36	10
	37	11					37	8				37	7			37	5
	38	7					38	4				38	17			38	11
	39	5					39	5				39	25			39	4
	40	6					40	1				40	5			40	11
	41	2					41	6				41	11			41	1
	42	5					42	7				42	11			42	3
	43	6					43	5				43	7			43	5
	44	6					44	5				44	10			44	5
	45	6					45	5				45	11			45	4
	46	7					46	7				46	14			46	2
	47	4					47	9				47	13			47	5
	48	4					48	4				48	15			48	10
	49	3					49	5				49	23			49	9
	50	11					50	4				50	7			50	7
	51	6					51	12				51	12			51	10
	52	3					52	15				52	6			52	9
	53	7					53	5				53	3			53	6
	54	2					54	21				54	9			54	6
	55	8					55	26				55	10			55	9
	56	14					56	19				56	11			56	14
	57	12					57	12				57	9			57	5
	58	11					58	10				58	7			58	10
	59	13					59	9				59	9			59	6
	60	11					60	7				60	5			60	10
	61	10					61	29				61	13			61	15
	62	14					62	18				62	9			62	10
	63	11					63	8				63	5			63	13
	64	8										64	9			64	10
												65	8			65	9
												66	9

## Sheet: Sheet2
		Count ACs (Number)						Analysis (Count number)
			CTRL	COL-10	COL-20			classification based on ACs/cell	CTRL	COL-10	COL-20
		Cell 1	12	12	5			1-5	36	19	22
		Cell 2	6	5	6			6-10	16	21	19
		Cell 3	6	8	2			11-15	11	20	14
		Cell 4	4	6	13			>15	0	5	6
		Cell 5	1	7	9				63	65	61
		Cell 6	7	7	13
		Cell 7	2	5	10
		Cell 8	1	7	13			Analysis (Ratio)
		Cell 9	4	11	8			1-5	6-10	11-15	>15
		Cell 10	4	8	13		CTRL	57.1429	25.3968	17.4603	0
		Cell 11	2	9	14		COL-10	29.2308	32.3077	30.7692	7.69231
		Cell 12	4	5	9		COL-20	36.0656	31.1475	22.9508	9.83607
		Cell 13	1	24	18
		Cell 14	2	8	15
		Cell 15	4	13	14
		Cell 16	2	9	11
		Cell 17	1	8	3
		Cell 18	4	12	5
		Cell 19	5	14	6
		Cell 20	6	5	15
		Cell 21	5	4	6
		Cell 22	13	10	4
		Cell 23	7	16	12
		Cell 24	1	1	2
		Cell 25	9	5	2
		Cell 26	4	6	2
		Cell 27	4	8	4
		Cell 28	2	5	6
		Cell 29	2	11	7
		Cell 30	2	9	6
		Cell 31	4	1	4
		Cell 32	5	11	9
		Cell 33	4	13	9
		Cell 34	2	17	5
		Cell 35	4	15	11
		Cell 36	5	10	4
		Cell 37	11	5	8
		Cell 38	7	11	4
		Cell 39	5	4	5
		Cell 40	6	11	1
		Cell 41	2	1	6
		Cell 42	5	3	7
		Cell 43	6	5	5
		Cell 44	6	5	5
		Cell 45	6	4	5
		Cell 46	7	2	7
		Cell 47	4	5	9
		Cell 48	4	10	4
		Cell 49	3	9	5
		Cell 50	11	7	4
		Cell 51	6	10	12
		Cell 52	3	9	15
		Cell 53	7	6	5
		Cell 54	2	6	21
		Cell 55	8	9	26
		Cell 56	14	14	19
		Cell 57	12	5	12
		Cell 58	11	10	10
		Cell 59	13	6	9
		Cell 60	11	10	7
		Cell 61	10	15	29
		Cell 62	14	10	18
		Cell 63	11	13	8
		Cell 64	8	10
		Cell 65		9
