# Supplementary material for: Enhancement of efferocytosis through biased FPR2 signaling attenuates intestinal inflammation
Source: EMBO Mol Med. 2023 Nov 22;15(12):e17815. doi: 10.15252/emmm.202317815 (PMC10701612; doi:10.15252/emmm.202317815)
Supplement: Supplementary file 9 — Source Data for Figure 1 [file EMMM-15-e17815-s002.zip › Figure_1/1G/efferocytosis_in_vitro-BMDM_medium_after_coculture_with_CMFDA-ACs.xlsx]

## Sheet: Sheet1
Fluorescence intensity (Ex: 492/ Em: 517)
		normalized data
		CTRL	COL
		1.02158	0.932337
		1.04488	1.00386
		1.06206	0.985445
		0.910645	1.00259
		1.03107	0.844825
		0.929765	0.907284
		1.12992	0.893611
		1.05179	0.912634
		0.963706	0.96457
		0.936216	0.988435
		0.984717	0.789861
		0.933653	0.908697
