# Supplementary material for: Enhancement of efferocytosis through biased FPR2 signaling attenuates intestinal inflammation
Source: EMBO Mol Med. 2023 Nov 22;15(12):e17815. doi: 10.15252/emmm.202317815 (PMC10701612; doi:10.15252/emmm.202317815)
Supplement: Supplementary file 9 — Source Data for Figure 1 [file EMMM-15-e17815-s002.zip › Figure_1/1H-I/in_vivo_efferocytosis_determination-mice_spleen_and_liver.xlsx]

## Sheet: Sheet1
		normalized to control
		Liver	Spleen
	CTRL	1.03125	1.22222
		1.03125	0.962963
		0.9375	0.814815
		1.27059	0.872727
		1.2	0.709091
		0.529412	1.41818
	COL	0.250588	0.179182
		0.257647	0.354545
		0.194118	0.463636
		0.778125	0.592593
		0.815625	0.666667
		0.9	0.814815
