# Supplementary material for: Enhancement of efferocytosis through biased FPR2 signaling attenuates intestinal inflammation
Source: EMBO Mol Med. 2023 Nov 22;15(12):e17815. doi: 10.15252/emmm.202317815 (PMC10701612; doi:10.15252/emmm.202317815)
Supplement: Supplementary file 10 — Source Data for Figure 2 [file EMMM-15-e17815-s013.zip]

Archive with 76 entries (42 files):
- Figure_2/
- Figure_2/2A/
- Figure_2/2A/westernblot-gapdh.tif
- Figure_2/2A/westernblot-LC3.tif
- Figure_2/2B/
- Figure_2/2B/README.txt
- Figure_2/2B/Westernblot_analysis-LC3.xlsx
- Figure_2/2C/
- Figure_2/2C/engulfment_ability-3MA_treated_BMDMs.xlsx
- Figure_2/2C/README.txt
- Figure_2/2D/
- Figure_2/2D/3-MA-COL/
- Figure_2/2D/3-MA-COL/All_time_lapse_images/
- Figure_2/2D/3-MA-COL/All_time_lapse_images/Fluo._Images-GFP-LC3-BMDMs_full_time.tif
- Figure_2/2D/3-MA-COL/Images_used/
- Figure_2/2D/3-MA-COL/Images_used/Fluo._Images-GFP-LC3-BMDMs_0m.tif
- Figure_2/2D/3-MA-COL/Images_used/Fluo._Images-GFP-LC3-BMDMs_30m.tif
- Figure_2/2D/3-MA-COL/Images_used/Fluo._Images-GFP-LC3-BMDMs_60m.tif
- Figure_2/2D/COL/
- Figure_2/2D/COL/All_time_lapse_images/
- Figure_2/2D/COL/All_time_lapse_images/Fluo._Images-GFP-LC3-BMDMs_full_time.tif
- Figure_2/2D/COL/Images_used/
- Figure_2/2D/COL/Images_used/Fluo._Images-GFP-LC3-BMDMs_0m.tif
- Figure_2/2D/COL/Images_used/Fluo._Images-GFP-LC3-BMDMs_30m.tif
- Figure_2/2D/COL/Images_used/Fluo._Images-GFP-LC3-BMDMs_60m.tif
- Figure_2/2D/CTRL/
- Figure_2/2D/CTRL/All_time_lapse_images/
- Figure_2/2D/CTRL/All_time_lapse_images/Fluo._Images-GFP-LC3-BMDMs_full_time.tif
- Figure_2/2D/CTRL/Images_used/
- Figure_2/2D/CTRL/Images_used/Fluo._Images-GFP-LC3-BMDMs_0m.tif
- Figure_2/2D/CTRL/Images_used/Fluo._Images-GFP-LC3-BMDMs_30m.tif
- Figure_2/2D/CTRL/Images_used/Fluo._Images-GFP-LC3-BMDMs_60m.tif
- Figure_2/2E/
- Figure_2/2E/LAP_analysis-LC3-BMDMs_efferocytosisxlsx.xlsx
- Figure_2/2F/
- Figure_2/2F/ACTB/
- Figure_2/2F/ACTB/westernblot-ACTIN.tif
- Figure_2/2F/RAC1/
- Figure_2/2F/RAC1/Westernblot-RAC1_(long_time_expo.).tif
- Figure_2/2F/RAC1/Westernblot-RAC1_(short_time_expo.).tif
- Figure_2/2F/RUBICON/
- Figure_2/2F/RUBICON/Westernblot-RUBICON.tif
- Figure_2/2F/VPS34/
- Figure_2/2F/VPS34/Westernblot-VPS34.tif
- Figure_2/2G/
- Figure_2/2G/ACTB/
- Figure_2/2G/ACTB/Westernblot-ACTB-input.tif
- Figure_2/2G/RAC1/
- Figure_2/2G/RAC1/Westernblot-RAC1_input.tif
- Figure_2/2G/RAC1/Westernblot-RAC1_IP.tif
- Figure_2/2G/RUBICON/
- Figure_2/2G/RUBICON/Westernblot-RUBICON.tif
- Figure_2/2G/VPS34/
- Figure_2/2G/VPS34/Westernblot-vps34_input.tif
- Figure_2/2G/VPS34/Westernblot-vps34_IP.tif
- Figure_2/2H/
- Figure_2/2H/ACTB/
- Figure_2/2H/ACTB/Westernblot-ACTB.tif
- Figure_2/2H/RAC1/
- Figure_2/2H/RAC1/Westernblot-RAC1-input.tif
- Figure_2/2H/RAC1/Westernblot-RAC1-ip.tif
- Figure_2/2H/RUBICON/
- Figure_2/2H/RUBICON/Westernblot-RUBICON_input.tif
- Figure_2/2H/RUBICON/Westernblot-RUBICON_IP.tif
- Figure_2/2I/
- Figure_2/2I/COL/
- Figure_2/2I/COL/images_micro._selected.tif
- Figure_2/2I/COL/time-lapse_images.tif
- Figure_2/2I/COL+3-MA/
- Figure_2/2I/COL+3-MA/images_micro._selected.tif
- Figure_2/2I/COL+3-MA/time-lapse_images.tif
- Figure_2/2I/CTRL/
- Figure_2/2I/CTRL/images_micro._selected.tif
- Figure_2/2I/CTRL/time-lapse_images.tif
- Figure_2/2J/
- Figure_2/2J/image_analysis_of_fig2I.xlsx
