# Supplementary material for: Enhancement of efferocytosis through biased FPR2 signaling attenuates intestinal inflammation
Source: EMBO Mol Med. 2023 Nov 22;15(12):e17815. doi: 10.15252/emmm.202317815 (PMC10701612; doi:10.15252/emmm.202317815)
Supplement: Supplementary file 10 — Source Data for Figure 2 [file EMMM-15-e17815-s013.zip › Figure_2/2B/README.txt]

Intensity of LC3-II bands were normalized to GAPDH and then normalized to CTRL at 0.
