# Supplementary material for: Enhancement of efferocytosis through biased FPR2 signaling attenuates intestinal inflammation
Source: EMBO Mol Med. 2023 Nov 22;15(12):e17815. doi: 10.15252/emmm.202317815 (PMC10701612; doi:10.15252/emmm.202317815)
Supplement: Supplementary file 10 — Source Data for Figure 2 [file EMMM-15-e17815-s013.zip › Figure_2/2B/Westernblot_analysis-LC3.xlsx]

## Sheet: Sheet1
	CTRL			COL
	0	15 min	30 min	0	15 min	30 min
	1	1.21058	1.46902	1.14301	1.30074	1.52816
	1	1.21058	1.3948	1.27825	2.02257	2.02918
	1	1.55404	1.52676	1.32326	1.63492	1.83947
	1	1.36048	1.22015	1.23306	1.30827	1.57687
