# Supplementary material for: Enhancement of efferocytosis through biased FPR2 signaling attenuates intestinal inflammation
Source: EMBO Mol Med. 2023 Nov 22;15(12):e17815. doi: 10.15252/emmm.202317815 (PMC10701612; doi:10.15252/emmm.202317815)
Supplement: Supplementary file 10 — Source Data for Figure 2 [file EMMM-15-e17815-s013.zip › Figure_2/2C/engulfment_ability-3MA_treated_BMDMs.xlsx]

## Sheet: Sheet1
	Engulfment ACs/cell (Normalized to control)
	CTRL	COL	3-MA+COL
	0.754595	0.993706	0.585462
	1.15874	1.82619	0.764459
	0.865485	1.50919	0.919058
	0.805878	0.815149	0.959451
	1.40968	1.36973	0.608972
	1.05186	1.84048	0.690043
	0.877988	1.06504	1.14067
	0.89329	1.04082	0.691021
	0.481191	1.38342	1.13189
	1.15902	1.14777	0.761518
	0.820212	1.13901	1.40858
	0.900546	1.37199	0.986399
	1.1097	1.12976	0.999236
	1.22456	1.25766	1.13189
	0.777462	1.06317	1.09362
	1.59757	1.83181	0.70655
	1.04805	0.910718	1.08872
	1.06417	1.50919	0.849328
