# Supplementary material for: Enhancement of efferocytosis through biased FPR2 signaling attenuates intestinal inflammation
Source: EMBO Mol Med. 2023 Nov 22;15(12):e17815. doi: 10.15252/emmm.202317815 (PMC10701612; doi:10.15252/emmm.202317815)
Supplement: Supplementary file 10 — Source Data for Figure 2 [file EMMM-15-e17815-s013.zip › Figure_2/2E/LAP_analysis-LC3-BMDMs_efferocytosisxlsx.xlsx]

## Sheet: Sheet1
	LAP count/total cell (normalized to control
	CTRL	COL	3-MA+COL
	1.07765	1.59248	0.919335
	1.03511	1.33955	0.761735
	0.887239	1.30751	0.459668
