# Supplementary material for: Enhancement of efferocytosis through biased FPR2 signaling attenuates intestinal inflammation
Source: EMBO Mol Med. 2023 Nov 22;15(12):e17815. doi: 10.15252/emmm.202317815 (PMC10701612; doi:10.15252/emmm.202317815)
Supplement: Supplementary file 10 — Source Data for Figure 2 [file EMMM-15-e17815-s013.zip › Figure_2/2J/image_analysis_of_fig2I.xlsx]

## Sheet: Sheet1
	CTRL				COL					COL+3-MA
	Pixels	Green (Grey value)	Red (Grey value)		Pixels	Green (Grey value)	Red (Grey value)			Pixels	Green (Grey value)	Red (Grey value)
	0	61	33.5		0	149.392	133.136			0	70.734	43.68
	1	74.3495	56.197		1	158.748	153.279			1	82.959	72.607
	2	76.346	77.244		2	158.671	158.041			2	99.076	104.488
	3	72.8962	97.844		3	153.478	149.361			3	112.83	125.763
	4	79.8365	125.908		4	157.73	137.783			4	115.856	136.039
	5	95.4983	157.945		5	163.939	124.23			5	113.513	145.158
	6	107.549	182.537		6	169.174	113.443			6	109.478	152.574
	7	108.948	194.171		7	173.498	107.302			7	104.519	152.745
	8	107.577	199.41		8	177.04	105.541			8	103.401	154.032
	9	105.173	194.997		9	178.121	107.724			9	103.204	149.672
	10	98.2898	186.578		10	177.834	110.592			10	107.193	143.728
	11	92.9498	175.888		11	180.269	110.185			11	109.564	137.874
	12	90.6877	165.72		12	192.013	118.413			12	109.247	135.25
	13	89.2388	159.052		13	206.788	133.766			13	113.69	143.928
	14	94.7098	148.864		14	210.163	152.106			14	121.804	163.703
	15	95.09	135.785		15	204.882	164.328			15	122.34	183.849
	16	91.3036	120.897		16	198.152	168.325			16	113.45	194.898
	17	89	111		17	193.899	172.892			17	100.531	196.356
	18	91.6553	106.59		18	190.333	179.377			18	91.824	194.364
	19	100.024	105.69		19	186.378	182.598			19	89.27	188.941
	20	109.427	106.75		20	173.073	177.292			20	89.503	181.539
	21	116.927	106.467		21	155.445	170.163			21	93.368	186.998
	22	120.325	103.309		22	141.676	163.764			22	96.056	200.806
	23	120.505	104.33		23	132.584	158.829			23	96.473	214.922
	24	110.655	110.443		24	128.464	158.357			24	98.169	223.137
	25	103.066	114.585		25	133.125	167.868			25	105.377	225.497
	26	108.081	115.85		26	141.96	180.942			26	118.344	229.822
	27	121.638	126.872		27	148.372	192.302			27	136.292	239.16
	28	137.422	155.445		28	152.865	205.633			28	158.481	248.688
	29	145.699	195.028		29	168.229	224.983			29	180.884	246.628
	30	145.209	223.121		30	182.126	233.499			30	189.522	230.478
	31	138.91	224.228		31	181.34	234.76			31	182.171	195.964
	32	121.519	193.847		32	163.443	205.532			32	173.215	166.076
	33	96.5225	143.042		33	148.433	174.989			33	159.937	136.759
	34	84.625	92.375		34	151.736	163.347			34	133.938	100.56
					35	163.806	159.261			35	94.333	60.716
					36	181.796	166.904			36	59.819	24.06
					37	189.564	167.64
					38	196.982	170.111
					39	198.161	171.309
					40	191.778	169.363
					41	186.662	169.008
					42	184.296	170.17
					43	179.852	169.406
					44	169.997	164.399
					45	157.214	155.859
					46	142.526	145.425
					47	129.661	132.586
