# Supplementary material for: Enhancement of efferocytosis through biased FPR2 signaling attenuates intestinal inflammation
Source: EMBO Mol Med. 2023 Nov 22;15(12):e17815. doi: 10.15252/emmm.202317815 (PMC10701612; doi:10.15252/emmm.202317815)
Supplement: Supplementary file 11 — Source Data for Figure 3 [file EMMM-15-e17815-s006.zip]

Archive with 39 entries (21 files):
- Figure_3/
- Figure_3/3A/
- Figure_3/3A/Body_weight_record.xlsx
- Figure_3/3B/
- Figure_3/3B/DAI_record.xlsx
- Figure_3/3C/
- Figure_3/3C/Colon_length.xlsx
- Figure_3/3D/
- Figure_3/3D/Spleen_weight_index.xlsx
- Figure_3/3E/
- Figure_3/3E/MPO_acitivity.xlsx
- Figure_3/3F/
- Figure_3/3F/README.txt
- Figure_3/3F/CTRL/
- Figure_3/3F/CTRL/IMG_6147.JPG
- Figure_3/3F/DSS-COL10/
- Figure_3/3F/DSS-COL10/IMG_5919.JPG
- Figure_3/3F/DSS-COL15/
- Figure_3/3F/DSS-COL15/IMG_5720.JPG
- Figure_3/3F/DSS-Vehicle/
- Figure_3/3F/DSS-Vehicle/IMG_5938.JPG
- Figure_3/3G/
- Figure_3/3G/histology_score.xlsx
- Figure_3/3H/
- Figure_3/3H/README.txt
- Figure_3/3H/CTRL/
- Figure_3/3H/CTRL/MERGE.jpg
- Figure_3/3H/CTRL/TUNEL.jpg
- Figure_3/3H/DSS-COL10/
- Figure_3/3H/DSS-COL10/MERGE.jpg
- Figure_3/3H/DSS-COL10/TUNEL.jpg
- Figure_3/3H/DSS-COL15/
- Figure_3/3H/DSS-COL15/MERGE.jpg
- Figure_3/3H/DSS-COL15/TUNEL.jpg
- Figure_3/3H/DSS-Vehicle/
- Figure_3/3H/DSS-Vehicle/MERGE.jpg
- Figure_3/3H/DSS-Vehicle/TUNEL.jpg
- Figure_3/3I/
- Figure_3/3I/apop._index.xlsx
