# Supplementary material for: Enhancement of efferocytosis through biased FPR2 signaling attenuates intestinal inflammation
Source: EMBO Mol Med. 2023 Nov 22;15(12):e17815. doi: 10.15252/emmm.202317815 (PMC10701612; doi:10.15252/emmm.202317815)
Supplement: Supplementary file 11 — Source Data for Figure 3 [file EMMM-15-e17815-s006.zip › Figure_3/3A/Body_weight_record.xlsx]

## Sheet: Sheet1
Day	CTRL (% of initial body weight)							DSS-Vehicle (% of initial body weight)											DSS-COL(10) (% of initial body weight)											DSS-COL(15) (% of initial body weight)
1	100	100	100	100	100	100	100	100	100	100	100	100	100	100	100	100	100	100	100	100	100	100	100	100	100	100	100	100	100	100	100	100	100	100	100	100	100	100	100	100
2	102.1	97.48	99.11	101.8	100	104	101.4	100	98.21	97.75	100.4	100	98.67	100	100.4	100	102.5	101.7	98.64	98.36	98.7	97.87	101.8	97.85	97.8	101.7	98.24	100.4	100	100.4	99.55	99.14	98.69	99.15	99.55	100.4	98.73	101	102.4	99.55
3	99.14	97.06	97.78	97.36	99.58	99.12	100.5	98.26	99.55	97.75	100	98.33	96.9	100	98.76	99.54	102.5	101.2	97.74	97.13	98.26	97.02	100	96.14	97.36	100.4	96.92	97.84	99.53	100.4	97.74	98.28	95.2	96.61	98.21	99.57	97.46	98.08	99.06	98.2
4	101.3	95.38	97.33	99.12	98.74	100.9	99.52	98.26	96.43	98.2	96.6	98.33	95.58	99.56	96.27	97.26	101.3	99.17	98.64	94.26	97.83	95.32	98.68	97.42	95.15	100	99.12	95.69	101.4	100.4	97.29	100.4	97.38	95.34	97.77	100.4	96.61	97.12	100	97.75
5	100.4	94.96	96.89	99.12	98.33	101.3	100	95.22	92.86	95.95	93.19	96.25	91.15	97.35	94.61	94.98	96.67	92.15	95.48	93.03	97.83	95.32	98.68	94.42	95.59	98.31	95.59	93.97	99.53	98.69	95.48	98.71	97.38	94.92	95.98	97.01	96.19	97.6	99.06	98.65
6	100.9	96.64	97.33	99.56	99.16	101.8	102.4	88.7	87.95	91.44	90.21	90.42	87.61	91.59	87.14	88.58	88.75	80.99	93.21	90.16	93.48	92.77	93.83	90.13	89.87	94.49	93.39	88.79	100.9	94.76	90.05	95.69	89.52	90.25	88.39	89.32	92.8	95.19	98.58	95.05
7	102.575	95.7983	100	102.203	99.5816	101.77	102.857	80	79.9107	84.2342	81.7021	80.8333	81.4159	80.9735	78.8382	81.2785	79.1667	74.3802	85.9729	84.4262	88.2609	89.7872	86.7841	84.9785	84.5815	85.5932	87.6652	84.4828	96.2441	88.6463	84.1629	89.6552	82.0961	86.4407	83.0357	80.7692	88.9831	90.8654	95.283	91.4414
