# Supplementary material for: Enhancement of efferocytosis through biased FPR2 signaling attenuates intestinal inflammation
Source: EMBO Mol Med. 2023 Nov 22;15(12):e17815. doi: 10.15252/emmm.202317815 (PMC10701612; doi:10.15252/emmm.202317815)
Supplement: Supplementary file 11 — Source Data for Figure 3 [file EMMM-15-e17815-s006.zip › Figure_3/3B/DAI_record.xlsx]

## Sheet: Sheet1
Day	DSS-Vehicle											DSS-COL(10)											DSS-COL(15)
1	0	0	0	0	0	0	0	0	0	0	0	0	0	0	0	0	0	0	0	0	0	0	0	0	0	0	0	0	0	0	0	0	0
2	0	3	1	0	0	2	1	1	1	0	2	1	1	1	1	0	1	1	0	1	0	0	0	1	1	1	2	1	0	1	0	0	1
3	3	3	1	2	1	2	2	2	3	1	1	1	1	1	1	0	1	1	2	1	1	1	0	3	1	1	1	1	1	3	1	2	1
4	3	3	3	3	3	3	3	3	3	3	4	2	4	2	2	3	3	3	2	3	3	2	1	3	2	3	3	3	2	3	3	1	2
5	4	4	3	4	3	4	4	5	4	4	5	3	4	3	2	3	4	3	3	3	4	3	3	4	3	3	4	3	3	3	3	3	2
6	6	5	6	4	5	6	5	6	6	7	7	4	4	4	6	5	5	5	5	4	5	2	4	5	3	5	5	5	5	4	4	3	3
7	6	6	6	5	6	6	6	7	6	7	7	5	5	5	6	6	6	5	6	5	5	3	5	6	5	6	6	5	5	5	5	3	4
