# Supplementary material for: Enhancement of efferocytosis through biased FPR2 signaling attenuates intestinal inflammation
Source: EMBO Mol Med. 2023 Nov 22;15(12):e17815. doi: 10.15252/emmm.202317815 (PMC10701612; doi:10.15252/emmm.202317815)
Supplement: Supplementary file 11 — Source Data for Figure 3 [file EMMM-15-e17815-s006.zip › Figure_3/3C/Colon_length.xlsx]

## Sheet: Sheet1
	Colon length record (cm)
	CTRL	DSS-Vehicle	DSS-COL(10)	DSS-COL(15)
	7.1	6.1	6.1	6.4
	6.7	5.5	6.1	6
	7.2	5.6	6.6	6
	8	5	6.6	5.9
	8	5.9	6	6.1
	8.2	6.1	6.4	6.2
	7.3	5.5	6.9	6.8
		5.7	6.8	6.2
		5.5	6.4	6.1
		5.7	6.4	6.3
		5.6	6.6	6.4
