# Supplementary material for: Enhancement of efferocytosis through biased FPR2 signaling attenuates intestinal inflammation
Source: EMBO Mol Med. 2023 Nov 22;15(12):e17815. doi: 10.15252/emmm.202317815 (PMC10701612; doi:10.15252/emmm.202317815)
Supplement: Supplementary file 11 — Source Data for Figure 3 [file EMMM-15-e17815-s006.zip › Figure_3/3D/Spleen_weight_index.xlsx]

## Sheet: Sheet1
			Spleen weight index (g/g body weight)
			CTRL	DSS-vehicle	DSS-COL10	DSS-COL15
			0.00256485	0.00419022	0.00386842	0.00421182
			0.00256579	0.00611732	0.00337864	0.00429808
			0.00287111	0.00506952	0.0042463	0.00442157
			0.00248276	0.0052	0.00395261	0.00457527
			0.0025	0.00473196	0.00464975	0.00346561
			0.00427826	0.00397826	0.00424242	0.00497619
			0.00311574	0.00620219	0.0045625	0.00487302
				0.00622632	0.00571287	0.0054802
				0.00509551	0.0039799	0.00494581
				0.00891053	0.00491326
				0.00808889
