# Supplementary material for: Enhancement of efferocytosis through biased FPR2 signaling attenuates intestinal inflammation
Source: EMBO Mol Med. 2023 Nov 22;15(12):e17815. doi: 10.15252/emmm.202317815 (PMC10701612; doi:10.15252/emmm.202317815)
Supplement: Supplementary file 11 — Source Data for Figure 3 [file EMMM-15-e17815-s006.zip › Figure_3/3F/README.txt]

Brightness and contrast are enhanced, and some of the debris in the intestinal lumen are cleared by photoshop.
