# Supplementary material for: Enhancement of efferocytosis through biased FPR2 signaling attenuates intestinal inflammation
Source: EMBO Mol Med. 2023 Nov 22;15(12):e17815. doi: 10.15252/emmm.202317815 (PMC10701612; doi:10.15252/emmm.202317815)
Supplement: Supplementary file 11 — Source Data for Figure 3 [file EMMM-15-e17815-s006.zip › Figure_3/3G/histology_score.xlsx]

## Sheet: Sheet1
	Histology score
	DSS-Vehicle	DSS-COL (10)	DSS-COL (15)
	8	5	7
	8	5	5
	8	7	6
	8	5	5
	8	4	5
	5	6	5
	5	7	7
	7	6	7
	8	6	6
	7	6
