# Supplementary material for: Enhancement of efferocytosis through biased FPR2 signaling attenuates intestinal inflammation
Source: EMBO Mol Med. 2023 Nov 22;15(12):e17815. doi: 10.15252/emmm.202317815 (PMC10701612; doi:10.15252/emmm.202317815)
Supplement: Supplementary file 11 — Source Data for Figure 3 [file EMMM-15-e17815-s006.zip › Figure_3/3I/apop._index.xlsx]

## Sheet: Sheet1
	Apop.%
	CRTL	DSS+Vehicle	DSS-COL (10)
	0.570919	5.12091	2.31262
	1.11988	2.67161	1.63316
	0.749183	2.02491	2.93316
	1.00544	4.13746	1.35425
	1.55458	2.09596	1.10567
		1.01948	0.793317
		2.23917	1.86361
		1.5684	0.483973
		3.50935	0.932569
		1.51121	0.854387
