# Supplementary material for: Enhancement of efferocytosis through biased FPR2 signaling attenuates intestinal inflammation
Source: EMBO Mol Med. 2023 Nov 22;15(12):e17815. doi: 10.15252/emmm.202317815 (PMC10701612; doi:10.15252/emmm.202317815)
Supplement: Supplementary file 12 — Source Data for Figure 4 [file EMMM-15-e17815-s005.zip]

Archive with 27 entries (15 files):
- Figure_4/
- Figure_4/4B/
- Figure_4/4B/Liver_weight_index.xlsx
- Figure_4/4C/
- Figure_4/4C/Spleen_weight_index.xlsx
- Figure_4/4D/
- Figure_4/4D/Colon_length.xlsx
- Figure_4/4E/
- Figure_4/4E/Body_weight.xlsx
- Figure_4/4F/
- Figure_4/4F/DAI.xlsx
- Figure_4/4G/
- Figure_4/4G/README.txt
- Figure_4/4G/Clodronate-COL/
- Figure_4/4G/Clodronate-COL/CLO-COL.jpg
- Figure_4/4G/Clodronate-COL/CLO-COLx20.jpg
- Figure_4/4G/Clodronate-CTRL/
- Figure_4/4G/Clodronate-CTRL/CLO-CTRL-X20.jpg
- Figure_4/4G/Clodronate-CTRL/CLO-CTRL.jpg
- Figure_4/4G/PBS-COL/
- Figure_4/4G/PBS-COL/pbs-co2l.jpg
- Figure_4/4G/PBS-COL/pbs-co2lx20.jpg
- Figure_4/4G/PBS-CTRL/
- Figure_4/4G/PBS-CTRL/pbs-ctrl.jpg
- Figure_4/4G/PBS-CTRL/pbs-ctrlx20.jpg
- Figure_4/4H/
- Figure_4/4H/Histology_score.xlsx
