# Supplementary material for: Enhancement of efferocytosis through biased FPR2 signaling attenuates intestinal inflammation
Source: EMBO Mol Med. 2023 Nov 22;15(12):e17815. doi: 10.15252/emmm.202317815 (PMC10701612; doi:10.15252/emmm.202317815)
Supplement: Supplementary file 12 — Source Data for Figure 4 [file EMMM-15-e17815-s005.zip › Figure_4/4D/Colon_length.xlsx]

## Sheet: Sheet1
	Colon length (cm)
	PBS-CTRL	PBS-COL	Clodronate-CTRL	Clodronate-COL
	5.9	7.3	5.7	6.3
	5.5	6.1	7.1	6.8
	6.8	6	6.4	6.5
	5.9	7.4	6.4	7.1
	6.4	7.5	6.8	5.9
	6	6.4	5.8	7
	6.6	6.7	6.1	5.3
		7.2	5.7
