# Supplementary material for: Enhancement of efferocytosis through biased FPR2 signaling attenuates intestinal inflammation
Source: EMBO Mol Med. 2023 Nov 22;15(12):e17815. doi: 10.15252/emmm.202317815 (PMC10701612; doi:10.15252/emmm.202317815)
Supplement: Supplementary file 12 — Source Data for Figure 4 [file EMMM-15-e17815-s005.zip › Figure_4/4E/Body_weight.xlsx]

## Sheet: Sheet1
	% of initial body weight
	Day	PBS-CTRL										PBS-COL										Clodronate-CTRL										Clodronate-COL
	1	100	100	100	100	100	100	100	100	100	100	100	100	100	100	100	100	100	100	100	100	100	100	100	100	100	100	100	100	100	100	100	100	100	100	100	100	100
	2	100.862	96.9697	100	100	100	100	100	100	100	99.1489	100	100	100	100	100	100	100	100	100	100	98.7069	100	97.9079	100	100	95.0617	100	100	100	100	100	90.1345	100	100	93.4426	100	100
	3	98.7069	100.433	100	99.5968	99.6094	99.5516	99.5146	97.9339	98.7234	99.5745	99.5305	99.6183	97.4138	100	99.6109	100.444	100	100.4	100	100	101.293	100.429	100	98.8417	97.7273	96.7078	100.408	97.9522	99.1968	99.5327	98.5222	84.3049	99.1736	95.9677	92.623	99.1561	99.2366
	4	98.7069	99.1342	95.9839	97.5807	97.6562	95.0673	94.6602	95.0413	94.8936	98.7234	98.5915	97.3282	98.7069	97.9592	98.4436	96.8889	102.128	98.8	100.389	100	101.724	100.429	101.255	98.8417	97.7273	99.177	99.1837	87.372	98.3936	94.8598	96.5517	80.7175	97.9339	94.3548	93.8525	98.7342	98.4733
	5	95.6897	95.2381	92.7711	97.5807	97.6562	89.2377	95.6311	95.8678	95.3191	97.0213	99.5305	97.3282	97.4138	97.9592	94.5525	98.6667	101.702	99.2	99.2218	100.465	96.5517	100	100	96.139	97.7273	98.3539	97.551	81.9113	94.7791	90.1869	97.537	77.5785	97.5207	95.5645	96.7213	95.3586	95.4198
	6	89.2241	87.4459	89.9598	93.9516	96.0938	84.7534	95.6311	95.0413	90.2128	91.0638	100.939	93.1298	96.1207	98.7755	88.3268	97.7778	94.0426	95.2	98.8327	99.0698	91.3793	98.7125	96.2343	90.3475	95.9091	90.535	90.6122	83.6178	90.7631	84.5794	93.1034	84.7534	97.9339	95.5645	95.9016	90.2954	91.603
	7	81.8966	83.5498	87.5502	88.3064	91.0156	78.0269	90.7767	90.4959	82.1277	86.383	94.8357	87.7863	90.9483	95.5102	87.9377	99.5556	91.0638	89.2	94.1634	93.0233	86.6379	91.4163	90.795	83.7838	99.0909	86.0082	86.5306	84.3003	83.9357	77.1028	91.133	89.2377	92.9752	93.9516	92.623	86.076	85.1145
