# Supplementary material for: Enhancement of efferocytosis through biased FPR2 signaling attenuates intestinal inflammation
Source: EMBO Mol Med. 2023 Nov 22;15(12):e17815. doi: 10.15252/emmm.202317815 (PMC10701612; doi:10.15252/emmm.202317815)
Supplement: Supplementary file 12 — Source Data for Figure 4 [file EMMM-15-e17815-s005.zip › Figure_4/4F/DAI.xlsx]

## Sheet: Sheet1
Disease activity index
	PBS-CTRL										PBS-COL										Clodronate-CTRL										Clodronate-COL
1	0	0	0	0	0	0	0	0	0	0	0	0	0	0	0	0	0	0	0	0	0	0	0	0	0	0	0	0	0	0	0	0	0	0	0	0	0
2	0	1	0	0	0	0	0	0	0	1	0	0	0	0	0	0	0	0	0	0	1	0	1	0	0	1	0	0	0	0	0	2	0	0	2	0	0
3	1	0	0	1	1	1	1	1	1	1	1	1	1	0	1	0	0	0	1	0	0	0	0	1	1	1	0	2	2	2	1	4	2	1	2	2	1
4	2	3	2	2	2	2	3	2	3	2	1	2	2	2	2	2	1	1	1	1	1	1	1	2	2	2	2	4	2	3	2	4	2	3	3	2	2
5	5	3	4	2	2	7	2	2	5	3	2	2	2	2	4	2	1	3	2	1	5	2	2	3	2	2	3	5	4	6	2	5	2	2	2	3	2
6	7	7	7	4	3	5	3	5	6	4	2	3	3	3	5	3	4	3	3	3	6	3	5	6	3	4	4	5	4	7	4	5	3	3	3	6	4
7	7	7	7	5	4	6	4	7	7	5	4	5	4	3	5	3	4	5	4	4	7	4	6	7	3	5	5	5	5	8	4	5	4	4	4	7	5
