# Supplementary material for: Enhancement of efferocytosis through biased FPR2 signaling attenuates intestinal inflammation
Source: EMBO Mol Med. 2023 Nov 22;15(12):e17815. doi: 10.15252/emmm.202317815 (PMC10701612; doi:10.15252/emmm.202317815)
Supplement: Supplementary file 12 — Source Data for Figure 4 [file EMMM-15-e17815-s005.zip › Figure_4/4G/README.txt]

Crops the original images were shown and some of the directions were changed. 
