# Supplementary material for: Enhancement of efferocytosis through biased FPR2 signaling attenuates intestinal inflammation
Source: EMBO Mol Med. 2023 Nov 22;15(12):e17815. doi: 10.15252/emmm.202317815 (PMC10701612; doi:10.15252/emmm.202317815)
Supplement: Supplementary file 12 — Source Data for Figure 4 [file EMMM-15-e17815-s005.zip › Figure_4/4H/Histology_score.xlsx]

## Sheet: Sheet1
		Histology score
		PBS-CTRL	PBS-COL	Clodronate-CTRL	Clodronate-COL
		8	7	7	8
		8	5	7	7
		8	4	8	8
		8	5	3	8
		7	3	8	7
		6	7	8	6
		8	7	8	3
			3	7
