# Supplementary material for: Enhancement of efferocytosis through biased FPR2 signaling attenuates intestinal inflammation
Source: EMBO Mol Med. 2023 Nov 22;15(12):e17815. doi: 10.15252/emmm.202317815 (PMC10701612; doi:10.15252/emmm.202317815)
Supplement: Supplementary file 13 — Source Data for Figure 5 [file EMMM-15-e17815-s007.zip]

Archive with 5 entries (2 files):
- Figure_5/
- Figure_5/5H/
- Figure_5/5H/Engulfment_ability.xlsx
- Figure_5/5I-J/
- Figure_5/5I-J/efferocytosis_efficiency_in_vivo.xlsx
