# Supplementary material for: Enhancement of efferocytosis through biased FPR2 signaling attenuates intestinal inflammation
Source: EMBO Mol Med. 2023 Nov 22;15(12):e17815. doi: 10.15252/emmm.202317815 (PMC10701612; doi:10.15252/emmm.202317815)
Supplement: Supplementary file 13 — Source Data for Figure 5 [file EMMM-15-e17815-s007.zip › Figure_5/5I-J/efferocytosis_efficiency_in_vivo.xlsx]

## Sheet: Sheet1
		Positive event (%)
		Liver			Spleen
		CTRL	COL	COL+WRW4	CTRL	COL	COL+WRW4
		0.0037	0	0	0.053	0.021	0.07
		0.00273	0	0	0.033	0.02	0.074
		0.00397	0.00144	0.00278	0.048	0.022	0.062
		0.00535	0.00118	0.00339	0.082	0.035	0.03
		0.00209	0.00208	0.00322	0.099	0.015	0.036
		0.00429	0.00273	0.00345	0.03	0.015	0.03
