# Supplementary material for: Enhancement of efferocytosis through biased FPR2 signaling attenuates intestinal inflammation
Source: EMBO Mol Med. 2023 Nov 22;15(12):e17815. doi: 10.15252/emmm.202317815 (PMC10701612; doi:10.15252/emmm.202317815)
Supplement: Supplementary file 14 — Source Data for Figure 6 [file EMMM-15-e17815-s001.zip]

Archive with 28 entries (13 files):
- Figure_6/
- Figure_6/6A/
- Figure_6/6A/Engulfment_ability.xlsx
- Figure_6/6B/
- Figure_6/6B/ACs_clearance_in_vitro.xlsx
- Figure_6/6C/
- Figure_6/6C/Body_weight.xlsx
- Figure_6/6D/
- Figure_6/6D/DAI.xlsx
- Figure_6/6E/
- Figure_6/6E/Colon_length.xlsx
- Figure_6/6F/
- Figure_6/6F/MPO_acitvity.xlsx
- Figure_6/6G/
- Figure_6/6G/FPR2_KO-CTRL/
- Figure_6/6G/FPR2_KO-CTRL/HE-image.tif
- Figure_6/6G/FPR2_KO-DSS-COL/
- Figure_6/6G/FPR2_KO-DSS-COL/HE_image.tif
- Figure_6/6G/FPR2_KO-DSS-Vehicle/
- Figure_6/6G/FPR2_KO-DSS-Vehicle/HE_image.tif
- Figure_6/6G/WT-CTRL/
- Figure_6/6G/WT-CTRL/HE_image.tif
- Figure_6/6G/WT-DSS-COL/
- Figure_6/6G/WT-DSS-COL/HE_image.tif
- Figure_6/6G/WT-DSS-Vehicle/
- Figure_6/6G/WT-DSS-Vehicle/HE_image.tif
- Figure_6/6H/
- Figure_6/6H/Histology_score.xlsx
