# Supplementary material for: Enhancement of efferocytosis through biased FPR2 signaling attenuates intestinal inflammation
Source: EMBO Mol Med. 2023 Nov 22;15(12):e17815. doi: 10.15252/emmm.202317815 (PMC10701612; doi:10.15252/emmm.202317815)
Supplement: Supplementary file 14 — Source Data for Figure 6 [file EMMM-15-e17815-s001.zip › Figure_6/6B/ACs_clearance_in_vitro.xlsx]

## Sheet: Sheet1
		ACs clearance in vitro
		WT-Vehicle	WT-COL	FPR2-/--Vehicle	FPR2-/--COL
		1.00332	0.97893	1.01863	1.01005
		0.973226	0.966062	1.00431	1.02845
		1.00294	0.978212	1.0342	1.01618
		1.00741	0.989642	0.991458	1.01415
		1.01962	0.954182	1.00696	0.975567
		1.0008	0.963704	1.0079	0.996763
		1.00505	0.969633	0.960967	0.960506
		0.984208	0.915803	0.963389	1.01427
		1.00343	0.917914	1.01219	0.962927
