# Supplementary material for: Enhancement of efferocytosis through biased FPR2 signaling attenuates intestinal inflammation
Source: EMBO Mol Med. 2023 Nov 22;15(12):e17815. doi: 10.15252/emmm.202317815 (PMC10701612; doi:10.15252/emmm.202317815)
Supplement: Supplementary file 14 — Source Data for Figure 6 [file EMMM-15-e17815-s001.zip › Figure_6/6C/Body_weight.xlsx]

## Sheet: Sheet1
	WT					FPR2-/-					D-WT-Vehicle								D-WT-COL									D-FPR2-/--Vehicle										D-FPR2-/--COL
1	100	100	100	100	100	100	100	100	100	100	100	100	100	100	100	100	100	100	100	100	100	100	100	100	100	100	100	100	100	100	100	100	100	100	100	100	100	100	100	100	100	100	100	100	100	100	100	100
2	101.031	101.523	100	98.9418	105.882	98.4536	101.546	104.639	99.0338	103.465	100.373	101.119	98.4733	101.707	101.799	98.2456	98.556	102.555	102.546	102.032	100	99.5968	101.119	101.587	101.639	101.024	100.415	100.369	102.083	99.5708	101.424	102.778	99.654	100.743	97.8182	100	100	98.9967	99.6282	102.62	101.93	102.612	99.2806	99.262	98.524	98.8235	97.0696	97.3881
3	102.062	98.4772	101.01	100	107.647	98.4536	101.546	104.124	97.5845	104.455	100	98.893	97.3282	100.341	97.1731	98.2456	98.556	98.9324	97.8182	100.813	100	98.7903	98.5075	98.4127	99.5902	100	99.5851	100	100	96.1373	100.356	101.587	98.6159	100.743	100	98.374	97.8102	98.9967	97.3978	97.4684	97.7778	97.8182	99.2806	98.524	98.524	96.0784	94.8718	95.8955
4	101.031	100	103.03	102.116	104.706	100.516	102.062	105.155	96.1353	105.941	95.9707	96.31	97.7099	98.6577	98.2332	98.9474	98.917	98.9324	96.7273	99.5935	98.7448	99.5918	97.3881	99.5968	97.5309	98.6111	99.1667	98.155	97.2222	95.7082	96.8421	99.6032	97.9239	97.048	100	97.1545	96.7153	95.9866	97.3978	97.0464	97.4074	94.9091	98.2014	97.786	97.048	96.0784	94.5055	91.791
5	102.062	103.046	104.04	102.645	105.294	103.608	103.608	104.639	98.5507	107.426	94.5055	93.3579	94.6565	93.2886	94.6997	96.8421	96.0289	96.0854	96.3636	100.406	99.1632	99.5918	94.0298	99.5968	96.2963	98.6111	98.75	95.572	92.0139	93.133	92.5267	101.191	96.5398	94.0959	96	95.1219	97.4453	93.311	96.2825	96.6245	95.9259	93.0909	96.4029	97.048	96.31	96.4706	92.3077	89.9254
6	104.124	103.553	105.05	100.529	104.706	101.031	100	105.67	99.5169	104.455	91.5751	87.0849	91.603	88.5906	89.0459	94.7368	92.7798	90.3915	91.6364	99.187	95.3975	98.7755	93.2836	95.5645	93.0041	95.8333	95.4167	90.4059	86.8056	86.6953	85.4093	97.2222	92.3875	88.5609	94.5455	92.2764	95.9854	91.3043	94.7955	94.9367	92.5926	89.8182	92.8058	94.834	95.203	96.4706	88.2784	86.194
7	104.124	103.553	102.525	100.529	106.471	102.062	103.608	107.732	100	105.445	87.9121	81.1808	85.8779	82.2148	83.0389	89.4737	86.6426	83.6299	87.2727	95.5285	89.9582	93.8775	91.4179	90.7258	90.535	90.2778	89.5833	86.7159	83.3333	81.5451	78.2918	93.254	88.2353	84.8709	93.4545	85.7724	87.2263	86.9565	91.0781	88.6076	87.037	85.4545	88.1295	92.2509	88.5609	85.8824	87.5458	86.194
