# Supplementary material for: Enhancement of efferocytosis through biased FPR2 signaling attenuates intestinal inflammation
Source: EMBO Mol Med. 2023 Nov 22;15(12):e17815. doi: 10.15252/emmm.202317815 (PMC10701612; doi:10.15252/emmm.202317815)
Supplement: Supplementary file 14 — Source Data for Figure 6 [file EMMM-15-e17815-s001.zip › Figure_6/6D/DAI.xlsx]

## Sheet: Sheet1
	Disease acitivity index (DAI)
	D-WT-Vehicle								D-WT-COL									D-FPR2-/--Vehicle												D-FPR2-/--COL
1	0	0	0	0	0	0	0	0	0	0	0	0	0	0	0	0	0	0	0	0	0	0	0	0	0	0	0	0	0	0	0	0	0	0	0	0	0	0	0	0	0	0
2	0	0	1	1	0	1	1	0	0	0	0	1	0	0	0	0	0	0	0	0	1	1	0	1	0	0	1	0	0	2	1	1	2	0	1	2	1	1	1	0	1	1
3	2	3	2	1	2	2	3	3	3	0	0	1	2	1	1	0	1	0	3	2	2	0	1	2	1	3	2	1	1	2	2	2	2	2	2	2	2	1	1	0	2	1
4	3	3	3	3	3	3	3	3	3	2	2	3	3	3	3	2	2	3	3	3	3	3	3	3	3	3	2	3	2	3	3	3	3	4	3	3	3	3	2	2	3	4
5	4	4	4	4	6	3	3	3	3	2	3	3	4	3	3	3	3	5	6	6	6	6	2	5	6	6	3	3	3	4	3	3	3	4	3	3	3	3	3	2	4	5
6	4	5	4	5	5	4	4	6	4	3	3	3	4	3	6	3	3	6	7	7	7	7	5	6	7	7	4	4	3	4	6	4	6	5	6	6	3	3	3	3	5	5
7	7	5	5	5	7	5	5	7	5	3	5	4	4	4	4	4	5	7	8	7	7	8	6	7	7	8	4	5	5	5	6	5	7	5	7	6	5	4	5	4	5	5
