# Supplementary material for: Enhancement of efferocytosis through biased FPR2 signaling attenuates intestinal inflammation
Source: EMBO Mol Med. 2023 Nov 22;15(12):e17815. doi: 10.15252/emmm.202317815 (PMC10701612; doi:10.15252/emmm.202317815)
Supplement: Supplementary file 14 — Source Data for Figure 6 [file EMMM-15-e17815-s001.zip › Figure_6/6E/Colon_length.xlsx]

## Sheet: Sheet1
			colon length (cm)
			WT	FPR2-/-	D-WT-Vehicle	D-WT-COL	D-FPR2-/--Vehicle	D-FPR2-/--COL
			8	8.3	5.2	6.7	5.9	5.3
			7.5	6.8	5.2	6.8	5.1	5.5
			6.9	8	5.4	6.4	5.6	5.5
			6.9	7.5	5.5	6.4	5.5	5.1
			6.7	7.5	6.1	6.4	5.1	5.5
					5.8	6.7	5.6	6.1
					5.7	6.5	6.1	5.4
						6.7	6	5.4
						6.4	5.4	5.6
