# Supplementary material for: Enhancement of efferocytosis through biased FPR2 signaling attenuates intestinal inflammation
Source: EMBO Mol Med. 2023 Nov 22;15(12):e17815. doi: 10.15252/emmm.202317815 (PMC10701612; doi:10.15252/emmm.202317815)
Supplement: Supplementary file 14 — Source Data for Figure 6 [file EMMM-15-e17815-s001.zip › Figure_6/6F/MPO_acitvity.xlsx]

## Sheet: Sheet1
		MPO activity (U/mg tissue)
		WT	FPR2-/-	D-WT-Vehicle	D-WT-COL	D-FPR2-/--Vehicle	D-FPR2-/--COL
		4.00337	3.79267	21.7727	7.50105	9.72047	14.4402
		3.96123	4.04551	28.5995	12.586	13.485	11.2937
		3.96123	4.04551	17.4744	11.968	15.3954	6.96727
		3.79267	3.66624	45.0063	8.93384	16.5192	11.2375
		3.83481	4.42478	13.9345	12.7265	26.8577	10.9285
				16.0697	14.1593	7.89437	11.0409
				23.9359	11.7432	16.0697	6.26492
				20.9018	13.2041	12.867	9.01812
							8.28768
