# Supplementary material for: Enhancement of efferocytosis through biased FPR2 signaling attenuates intestinal inflammation
Source: EMBO Mol Med. 2023 Nov 22;15(12):e17815. doi: 10.15252/emmm.202317815 (PMC10701612; doi:10.15252/emmm.202317815)
Supplement: Supplementary file 14 — Source Data for Figure 6 [file EMMM-15-e17815-s001.zip › Figure_6/6H/Histology_score.xlsx]

## Sheet: Sheet1
	Histology score
	D-WT-Vehicle	D-WT-COL	D-FPR2-/--Vehicle	D-FPR2-/--COL
	6	7	5	8
	8	4	6	7
	8	5	8	5
	7	5	8	5
	8	5	5	8
	8	5	8	5
	7	7	8	6
	8	6	8	6
		5	7	8
			8	7
				7
				5
				8
				5
