# Supplementary material for: Enhancement of efferocytosis through biased FPR2 signaling attenuates intestinal inflammation
Source: EMBO Mol Med. 2023 Nov 22;15(12):e17815. doi: 10.15252/emmm.202317815 (PMC10701612; doi:10.15252/emmm.202317815)
Supplement: Supplementary file 15 — Source Data for Figure 7 [file EMMM-15-e17815-s008.zip]

Archive with 53 entries (25 files):
- Figure_7/
- Figure_7/7A/
- Figure_7/7A/Calcium_moblization.xlsx
- Figure_7/7B/
- Figure_7/7B/cAMP.xlsx
- Figure_7/7C-D/
- Figure_7/7C-D/cAMP.xlsx
- Figure_7/7C-D/EC50.xlsx
- Figure_7/7C-D/README.txt
- Figure_7/7E/
- Figure_7/7E/COL/
- Figure_7/7E/COL/Fluor._micro-GFP-FPR2.tif
- Figure_7/7E/CTRL/
- Figure_7/7E/CTRL/Fluor._Micro-GFP-FPR2.tif
- Figure_7/7E/W-pep/
- Figure_7/7E/W-pep/Fluro._Micro-GFP-FPR2.tif
- Figure_7/7F/
- Figure_7/7F/relative_GFP_dots.xlsx
- Figure_7/7G/
- Figure_7/7G/GFP-b-ARR2-COL1/
- Figure_7/7G/GFP-b-ARR2-COL1/gfp-arrestin-col1.tif
- Figure_7/7G/GFP-b-ARR2-COL10/
- Figure_7/7G/GFP-b-ARR2-COL10/gfp-arrestin-col10.tif
- Figure_7/7G/GFP-b-ARR2-CTRL/
- Figure_7/7G/GFP-b-ARR2-CTRL/Arr2-GfP.tif
- Figure_7/7G/GFP-b-ARR2-FPR2-COL1/
- Figure_7/7G/GFP-b-ARR2-FPR2-COL1/gfp-arr_fpr_col1.tif
- Figure_7/7G/GFP-b-ARR2-FPR2-COL10/
- Figure_7/7G/GFP-b-ARR2-FPR2-COL10/gfp-arr_fpr_col10.tif
- Figure_7/7G/GFP-b-ARR2-FPR2-CTRL/
- Figure_7/7G/GFP-b-ARR2-FPR2-CTRL/gfp-arr_fpr_ctr.tif
- Figure_7/7G/GFP-b-ARR2-FPR2-W-pep/
- Figure_7/7G/GFP-b-ARR2-FPR2-W-pep/gfp-arr_fpr_wp.tif
- Figure_7/7G/GFP-b-ARR2-W-pep/
- Figure_7/7G/GFP-b-ARR2-W-pep/GFP-arrestin-w-p.tif
- Figure_7/7H/
- Figure_7/7H/Relative_intesity.xlsx
- Figure_7/7I/
- Figure_7/7I/ACTB/
- Figure_7/7I/ACTB/ACTB.tif
- Figure_7/7I/active-RAC1/
- Figure_7/7I/active-RAC1/westernblot-active-Rac1.tif
- Figure_7/7I/RAC1/
- Figure_7/7I/RAC1/westernblot-rac1.tif
- Figure_7/7J/
- Figure_7/7J/ACTB/
- Figure_7/7J/ACTB/westernblot-ACTB.tif
- Figure_7/7J/Active-Rac1/
- Figure_7/7J/Active-Rac1/Westernblto-GTP-RAC1.tif
- Figure_7/7J/Rac1/
- Figure_7/7J/Rac1/Rac1.tif
- Figure_7/7K/
- Figure_7/7K/band_intensity_analyze.xlsx
