# Supplementary material for: Enhancement of efferocytosis through biased FPR2 signaling attenuates intestinal inflammation
Source: EMBO Mol Med. 2023 Nov 22;15(12):e17815. doi: 10.15252/emmm.202317815 (PMC10701612; doi:10.15252/emmm.202317815)
Supplement: Supplementary file 15 — Source Data for Figure 7 [file EMMM-15-e17815-s008.zip › Figure_7/7A/Calcium_moblization.xlsx]

## Sheet: Sheet1
	Log concentration [M]	RFU (Max-Min)
COL	-4.3	40.7	37.2	26.24	24.98	37.86	44.642
	-5	22.4	17.8	28.36	27.83	22.058	23.432
	-5.7	20.4	17	33.13	27.04	21.055	25.396
	-6.4	23.3	20	25.59	26.76	19.22	25.495
	-7.1	22.2	20.7	27.72	28.55	18.634	22.711
	-7.8	21.5	18.1	30.73	31.79	23.941	20.921
	-8.49	27.1	22	27.83	28.01	17.141	23.051
	-9.2	23.4	24.2	18.23	23.69	19.331	20.959
W-pep	-6.7	924.4	938.2	808.45	832.55	767.986	756.53
	-7.4	732.5	783.9	803.52	882.86	699.001	752.572
	-8.1	659	684	782.38	789.26	712.805	716.847
	-8.8	347.5	369.2	644.74	697.55	577.83	649.348
	-9.49	24.2	28.8	231.7	355.46	197.053	226.702
	-10.19	15.6	17.3	31.28	44.88	29.822	41.024
	-10.89	17.3	15.3	18.4	24.57	20.005	18.996
