# Supplementary material for: Enhancement of efferocytosis through biased FPR2 signaling attenuates intestinal inflammation
Source: EMBO Mol Med. 2023 Nov 22;15(12):e17815. doi: 10.15252/emmm.202317815 (PMC10701612; doi:10.15252/emmm.202317815)
Supplement: Supplementary file 15 — Source Data for Figure 7 [file EMMM-15-e17815-s008.zip › Figure_7/7B/cAMP.xlsx]

## Sheet: Sheet1
		Group	Log concentration [M]	cAMP, % of max
		COL	-4.30103	19.3417	26.1051	38.952	45.97	52.418	15.8338	56.0948
			-5	59.7093	44.026	74.394	69.809	47.3899	26.276
			-5.69897	83.2894	75.9455	76.9779	55.7055
			-6.398	93.2355	73.2324	104.668	82.719	68.6688	115.493
			-7.097	96.1092	96.4261	107.369	73.21	96.423	57.4145	119.274
			-7.79588	123.375	92.9403	124.63	63.978	126.883	83.3384	112.579
			-8.49485	78.6683	105.016	93.95	84.437	126.434	140.401	63.6818
		W-pep	-6.3	32.8507	56.905	21.6316	27.0434	18.566	24.0754
			-7	23.3397	20.7918	56.439	53.055	19.4875	21.8586	23.0578	34.0197
			-7.7	16.4744	49.4203	71.389	73.832	23.3346	18.7873	24.3958	26.0137
			-8.4	81.853	90.439	28.782	37.8928	30.595	34.5342
			-9.1	90.7978	66.1797	81.089	76.046	42.7463	40.4996	86.0485	71.5467
			-9.8	91.1304	101.701	97.165	98.552	90.5833	85.898	94.0662
			-10.5	82.2323	109.651	95.24	100.674	117.118	102.917
