# Supplementary material for: Enhancement of efferocytosis through biased FPR2 signaling attenuates intestinal inflammation
Source: EMBO Mol Med. 2023 Nov 22;15(12):e17815. doi: 10.15252/emmm.202317815 (PMC10701612; doi:10.15252/emmm.202317815)
Supplement: Supplementary file 15 — Source Data for Figure 7 [file EMMM-15-e17815-s008.zip › Figure_7/7C-D/cAMP.xlsx]

## Sheet: Sheet1
		Log concentration [M]	COL												WRW4+COL
		-4.3	8.4897	43.1674	16.0004	43.27	15.26	27.72	19.47	33.79	24.44	31.31	22.94	37.88	44.03	56.35	49	24.04	43.11	39.91
		-6	98.4823	37.0015	75.1301	71.99	63.39	75.75	87.1	88.03	81.7	94.94	69.01	100.23	82.3	87.57	128	94.44	100.36	84.72
		-7	83.3746	63.2896	83.6667	75.3	94.02	97.36	61.9	85.22	104.15	154.3	94.51	74.37	91.13	94.94	125.97	72.34	135.75
		-8	78.1072	93.3448	63.8622	90.21	81.04	77.28	58.6	82.33	84.48	122.55	107.27	86.81	74.26	81.57	122.08	114.59	72.51
		-9	60.9545	91.0732	66.5774	106.16	82.3	77.23	79.98	87.63	77.61	166.88	80	155.32	88.91	86.48	130.83	86.53	107.19
		-10	72.2082	77.8539	79.7873	85.31	77.14	114.29	75.71	88.64	115.59	177.68	99.72	114.08	86.43	125.31	95.36	132.8	89.51	136.75
		-11	71.0375	98.6468	65.8919	105.1	99.67	100.15	93.96	78.03	104.76	115.47	78.21	102.78	94.89	76.03	109.63	98.54
		-12	96.6271	149.335	62.335	98.7	101.3	98.11	101.89	104.8	96.3	103.7	76.24	91.36	93.7	114.94	111.71	88.29
		-13	111.215	80.3155	108.469
