# Supplementary material for: Enhancement of efferocytosis through biased FPR2 signaling attenuates intestinal inflammation
Source: EMBO Mol Med. 2023 Nov 22;15(12):e17815. doi: 10.15252/emmm.202317815 (PMC10701612; doi:10.15252/emmm.202317815)
Supplement: Supplementary file 15 — Source Data for Figure 7 [file EMMM-15-e17815-s008.zip › Figure_7/7C-D/EC50.xlsx]

## Sheet: Sheet1
			COL			WRW4+COL
			MEAN (EC50)	SD	N	MEAN (EC50)	SD	N
			2.34423e-06	8.55896e-07	12	1.94089e-05	1.84066e-05	6
