# Supplementary material for: Enhancement of efferocytosis through biased FPR2 signaling attenuates intestinal inflammation
Source: EMBO Mol Med. 2023 Nov 22;15(12):e17815. doi: 10.15252/emmm.202317815 (PMC10701612; doi:10.15252/emmm.202317815)
Supplement: Supplementary file 15 — Source Data for Figure 7 [file EMMM-15-e17815-s008.zip › Figure_7/7F/relative_GFP_dots.xlsx]

## Sheet: Sheet1
				Relative GFP-FPR2 dots in cytoplasm
				CTRL	W-P	COL
				0.088235	3.70588	0.617647
				1.5	2.64706	1.32353
				0.617647	4.76471	2.47059
				2.11765	2.29412	0.617647
				0.882353	2.91176	2.64706
				1.32353	3.26471	2.47059
				1.23529	2.47059	2.02941
				0.705882	3.79412	3.08824
				0.529412	3	1.67647
