# Supplementary material for: Enhancement of efferocytosis through biased FPR2 signaling attenuates intestinal inflammation
Source: EMBO Mol Med. 2023 Nov 22;15(12):e17815. doi: 10.15252/emmm.202317815 (PMC10701612; doi:10.15252/emmm.202317815)
Supplement: Supplementary file 15 — Source Data for Figure 7 [file EMMM-15-e17815-s008.zip › Figure_7/7H/Relative_intesity.xlsx]

## Sheet: Sheet1
		Distance	Relative fluorescent intensity
			CTRL						W-p							COL-1μm						COL-10μm
		0	1	1	1	1	1	1	1	1	1	1	1	1	1	1	1	1	1	1	1	1	1	1	1	1	1	1	1
		0.125674	1.24043	1.04048	0.819182	1.13586	1.09356	1.07709	1.2045	1.0878	1.2297	1.17752	1.37332	1.21222	1.36085	1.12732	1.49109	1.16015	1.0454	1.15586	1.14443	1.187	1.01189	1.04884	1.11574	1.05756	1.09783	1.0933	0.947967
		0.251347	1.46615	1.14636	0.806958	1.33413	1.36843	1.20355	1.49345	0.884452	1.40954	1.36622	1.70044	1.29962	1.77883	1.13079	1.74405	1.16927	1.15354	1.37261	1.24055	1.23597	1.08708	1.06262	1.20119	1.04549	1.21058	1.12581	0.849885
		0.377021	1.62864	1.17377	0.918062	1.34671	1.50458	1.33967	1.86968	0.742457	1.51574	1.55318	1.93713	1.17521	1.7666	1.06582	1.9184	1.19069	1.18333	1.51588	1.27583	1.39696	1.10163	1.0372	1.16296	1.08958	1.28861	1.09593	0.765611
		0.502695	1.84692	1.13502	1.02818	1.42156	1.78607	1.39139	1.78991	0.675604	1.55957	1.68703	2.00634	1.22171	1.95812	1.10523	2.16014	1.1908	1.20239	1.31127	1.22916	1.5563	1.01869	0.88794	1.02036	1.11053	1.31947	1.01852	0.704497
		0.628369	1.85481	1.04766	1.18293	1.57702	1.81783	1.55221	1.55647	0.59816	1.63731	1.49584	1.81373	1.20957	1.96221	1.05487	2.22247	1.11864	1.21684	1.28625	1.37241	1.672	0.915287	0.81808	0.963694	1.14706	1.33041	0.859754	0.675407
		0.754042	2.16031	1.01853	1.21529	1.78396	1.97083	1.65385	1.43914	0.449068	1.6662	1.50246	1.66242	1.01364	1.8408	1.00868	2.21975	1.08234	1.22525	1.29438	1.45854	1.69233	0.854903	0.713949	0.883332	1.1374	1.3321	0.829168	0.624082
		0.879716	2.13519	1.04432	1.24691	1.74418	1.9943	1.75656	1.48962	0.434265	1.62858	1.31454	1.47748	1.0234	1.7763	0.966787	2.47927	0.901354	1.20475	1.23478	1.43176	1.58502	0.883321	0.802955	0.88143	1.00699	1.29256	0.757342	0.64467
		1.00539	2.20254	1.02333	1.31652	1.65749	1.91932	1.90668	1.4576	0.430673	1.53173	1.29213	1.39056	1.09024	1.89985	0.904643	2.52998	0.894004	1.19828	1.29154	1.37513	1.48786	0.816752	0.784302	0.844618	0.931058	1.26736	0.703305	0.59556
		1.13106	2.32832	1.02141	1.34371	1.56858	1.93084	1.90692	1.31468	0.554998	1.46279	1.19639	1.35401	1.07785	1.97079	0.902237	2.40308	0.839163	1.25196	1.49071	1.23511	1.43232	0.618591	0.74076	0.824566	1.01966	1.16064	0.652875	0.567478
		1.25674	2.33385	0.920033	1.43359	1.56742	2.111	1.95403	1.25536	0.518809	1.42156	1.17671	1.26015	1.06047	1.90379	0.859131	2.36105	0.961997	1.30769	1.34861	1.27405	1.32641	0.555393	0.775565	0.870868	1.11474	1.18165	0.600931	0.543074
		1.38241	2.25407	0.957882	1.37325	1.74491	2.07619	2.02083	1.15507	0.499735	1.3113	1.10597	1.09261	0.949036	1.68991	0.797671	2.37438	0.875299	1.19445	1.10606	1.20548	1.34663	0.606559	0.80887	0.82224	1.04861	1.21179	0.58908	0.488176
		1.50808	2.32316	0.88893	1.3897	1.73121	2.02034	2.16408	0.841062	0.511999	1.26393	1.14843	0.956806	0.906187	1.36916	0.753477	2.45595	0.8217	1.16367	0.902139	1.32617	1.42705	0.626074	0.867359	0.751839	1.0143	1.07244	0.524769	0.54547
