# Supplementary material for: Enhancement of efferocytosis through biased FPR2 signaling attenuates intestinal inflammation
Source: EMBO Mol Med. 2023 Nov 22;15(12):e17815. doi: 10.15252/emmm.202317815 (PMC10701612; doi:10.15252/emmm.202317815)
Supplement: Supplementary file 15 — Source Data for Figure 7 [file EMMM-15-e17815-s008.zip › Figure_7/7K/band_intensity_analyze.xlsx]

## Sheet: Sheet1
		Relative band intensity
		CTRL	COL	WRW4+COL
		1	1.14633	0.994087
		1	1.61922	1.24934
		1	1.43543	0.774305
		1	1.83425	1.31922
