# Supplementary material for: Enhancement of efferocytosis through biased FPR2 signaling attenuates intestinal inflammation
Source: EMBO Mol Med. 2023 Nov 22;15(12):e17815. doi: 10.15252/emmm.202317815 (PMC10701612; doi:10.15252/emmm.202317815)
Supplement: Supplementary file 16 — Source Data for Figure 8 [file EMMM-15-e17815-s009.zip]

Archive with 7 entries (4 files):
- Figure_8/
- Figure_8/8A/
- Figure_8/8A/dp_value_and_H.xlsx
- Figure_8/8E-F/
- Figure_8/8E-F/cAMP-mutant.xlsx
- Figure_8/8E-F/EC50.xlsx
- Figure_8/8E-F/README.txt
