# Supplementary material for: Enhancement of efferocytosis through biased FPR2 signaling attenuates intestinal inflammation
Source: EMBO Mol Med. 2023 Nov 22;15(12):e17815. doi: 10.15252/emmm.202317815 (PMC10701612; doi:10.15252/emmm.202317815)
Supplement: Supplementary file 16 — Source Data for Figure 8 [file EMMM-15-e17815-s009.zip › Figure_8/8A/dp_value_and_H.xlsx]

## Sheet: Sheet1
					DP value				ΔH
					DP_X	DP_Y			Fit_X	Fit_Y	NDH_X	NDH_Y
					0.083333	0.005049			0.018895	-139.166	0.16175	-139.959
					0.1	-0.000859			0.16175	-137.518	0.30661	-134.773
					0.116667	-0.001768			0.30661	-134.391	0.453474	-130.024
					0.133333	-0.001846			0.453474	-130.961	0.602344	-126.505
					0.15	-0.002584			0.602344	-127.276	0.753217	-122.134
					0.166667	-0.002143			0.753217	-123.404	0.906096	-118.853
					0.183333	-0.001221			0.906096	-119.438	1.06098	-115.524
					0.2	-0.00073			1.06098	-115.483	1.21787	-112.088
					0.216667	-0.000698			1.21787	-111.643	1.37676	-107.864
					0.233333	4.3e-05			1.37676	-108.007	1.53766	-105.507
					0.25	0.001965			1.53766	-104.645	1.70056	-101.705
					0.266667	0.004136			1.70056	-101.596	1.86546	-99.6493
					0.283333	0.004848			1.86546	-98.8765
					0.3	0.00472
					0.316667	0.003751
					0.333333	0.003413
					0.35	0.004225
					0.366667	0.006816
					0.383333	0.008418
					0.4	0.010129
					0.416667	0.011339
					0.433333	0.01159
					0.45	0.010501
					0.466667	0.009072
					0.483333	0.008092
					0.5	0.006009
					0.516667	0.003525
					0.533333	0.002181
					0.55	0.001567
					0.566667	0.001383
					0.583333	0.001389
					0.6	0.001124
					0.616667	0.000559
					0.633333	5.4e-05
					0.65	-0.000491
					0.666667	-0.002116
					0.683333	-0.005081
					0.7	-0.007953
					0.716667	-0.009396
					0.733333	-0.010189
					0.75	-0.010482
					0.766667	-0.010494
					0.783333	-0.009457
					0.8	-0.008402
					0.816667	-0.007367
					0.833333	-0.006362
					0.85	-0.005998
					0.866667	-0.007013
					0.883333	-0.007349
					0.9	-0.007288
					0.916667	-0.007028
					0.933333	-0.004858
					0.95	-0.003478
					0.966667	-0.004408
					0.983333	-0.005428
					1	-0.005881
					1.01667	-0.007685
					1.03333	-0.04221
					1.05	-0.251724
					1.06667	-0.537358
					1.08333	-0.757252
					1.1	-0.815058
					1.11667	-0.752845
					1.13333	-0.655732
					1.15	-0.569949
					1.16667	-0.480045
					1.18333	-0.408702
					1.2	-0.349299
					1.21667	-0.301657
					1.23333	-0.262045
					1.25	-0.235753
					1.26667	-0.217111
					1.28333	-0.201639
					1.3	-0.185455
					1.31667	-0.170062
					1.33333	-0.152389
					1.35	-0.134837
					1.36667	-0.120644
					1.38333	-0.109811
					1.4	-0.099255
					1.41667	-0.09074
					1.43333	-0.083685
					1.45	-0.076661
					1.46667	-0.070126
					1.48333	-0.063741
					1.5	-0.058041
					1.51667	-0.052472
					1.53333	-0.047144
					1.55	-0.042855
					1.56667	-0.039696
					1.58333	-0.036818
					1.6	-0.034742
					1.61667	-0.032888
					1.63333	-0.031214
					1.65	-0.02979
					1.66667	-0.028766
					1.68333	-0.028172
					1.7	-0.02759
					1.71667	-0.026499
					1.73333	-0.024748
					1.75	-0.022736
					1.76667	-0.021045
					1.78333	-0.019704
					1.8	-0.018533
					1.81667	-0.017654
					1.83333	-0.016614
					1.85	-0.015454
					1.86667	-0.014575
					1.88333	-0.013945
					1.9	-0.012504
					1.91667	-0.010734
					1.93333	-0.009404
					1.95	-0.008534
					1.96667	-0.008054
					1.98333	-0.007394
					2	-0.006641
					2.01667	-0.005779
					2.03333	-0.004837
					2.05	-0.004265
					2.06667	-0.004354
					2.08333	-0.005042
					2.1	-0.005356
					2.11667	-0.00518
					2.13333	-0.004635
					2.15	-0.00422
					2.16667	-0.004104
					2.18333	-0.003629
					2.2	-0.002628
					2.21667	-0.000967
					2.23333	-0.000497
					2.25	-0.000717
					2.26667	-0.000746
					2.28333	-0.000666
					2.3	-0.000688
					2.31667	-0.000761
					2.33333	-0.000704
					2.35	-0.000707
					2.36667	-0.00078
					2.38333	-0.000802
					2.4	-0.000447
					2.41667	1.9e-05
					2.43333	4.4e-05
					2.45	-0.00044
					2.46667	-0.001145
					2.48333	-0.001579
					2.5	-0.001774
					2.51667	-0.002049
					2.53333	-0.002163
					2.55	-0.002338
					2.56667	-0.002402
					2.58333	-0.002427
					2.6	-0.00256
					2.61667	-0.002613
					2.63333	-0.002386
					2.65	-0.002189
					2.66667	-0.001942
					2.68333	-0.001005
					2.7	-0.000596
					2.71667	-0.000916
					2.73333	-0.000616
					2.75	0.000485
					2.76667	0.002335
					2.78333	0.004575
					2.8	0.006929
					2.81667	0.007924
					2.83333	0.004999
					2.85	0.002504
					2.86667	0.000809
					2.88333	-0.000787
					2.9	-0.002826
					2.91667	-0.004085
					2.93333	-0.004524
					2.95	-0.004122
					2.96667	-0.005351
					2.98333	-0.00732
					3	-0.007712
					3.01667	-0.007913
					3.03333	-0.007413
					3.05	-0.008474
					3.06667	-0.010315
					3.08333	-0.011236
					3.1	-0.013388
					3.11667	-0.016259
					3.13333	-0.018121
					3.15	-0.016922
					3.16667	-0.015493
					3.18333	-0.013834
					3.2	-0.012786
					3.21667	-0.010466
					3.23333	-0.006915
					3.25	-0.004245
					3.26667	-0.001655
					3.28333	0.001685
					3.3	0.003785
					3.31667	0.005268
					3.33333	0.005551
					3.35	0.004894
					3.36667	0.000867
					3.38333	0.00038
					3.4	0.004164
					3.41667	0.00846
					3.43333	0.012037
					3.45	0.009343
					3.46667	-0.004831
					3.48333	-0.023564
					3.5	-0.063608
					3.51667	-0.096659
					3.53333	-0.14522
					3.55	-0.44379
					3.56667	-1.29036
					3.58333	-2.51956
					3.6	-3.84478
					3.61667	-5.07986
					3.63333	-6.10473
					3.65	-6.68865
					3.66667	-6.66477
					3.68333	-6.18856
					3.7	-5.49309
					3.71667	-4.72625
					3.73333	-4.01122
					3.75	-3.39787
					3.76667	-2.90447
					3.78333	-2.4928
					3.8	-2.18088
					3.81667	-1.93772
					3.83333	-1.73984
					3.85	-1.56785
					3.86667	-1.40596
					3.88333	-1.26198
					3.9	-1.11612
					3.91667	-0.990918
					3.93333	-0.892586
					3.95	-0.804765
					3.96667	-0.726974
					3.98333	-0.652242
					4	-0.580738
					4.01667	-0.516173
					4.03333	-0.469669
					4.05	-0.427054
					4.06667	-0.388159
					4.08333	-0.354054
					4.1	-0.323408
					4.11667	-0.293052
					4.13333	-0.265545
					4.15	-0.244499
					4.16667	-0.226332
					4.18333	-0.209036
					4.2	-0.19497
					4.21667	-0.177963
					4.23333	-0.160567
					4.25	-0.146531
					4.26667	-0.133955
					4.28333	-0.121008
					4.3	-0.110514
					4.31667	-0.10111
					4.33333	-0.092865
					4.35	-0.085711
					4.36667	-0.077877
					4.38333	-0.069993
					4.4	-0.062202
					4.41667	-0.054821
					4.43333	-0.048471
					4.45	-0.043311
					4.46667	-0.038651
					4.48333	-0.03455
					4.5	-0.030824
					4.51667	-0.02775
					4.53333	-0.025675
					4.55	-0.024161
					4.56667	-0.022616
					4.58333	-0.021832
					4.6	-0.021133
					4.61667	-0.019356
					4.63333	-0.017709
					4.65	-0.016442
					4.66667	-0.015235
					4.68333	-0.014098
					4.7	-0.014278
					4.71667	-0.01532
					4.73333	-0.016673
					4.75	-0.015915
					4.76667	-0.012298
					4.78333	-0.01098
					4.8	-0.013391
					4.81667	-0.014755
					4.83333	-0.014828
					4.85	-0.014212
					4.86667	-0.012626
					4.88333	-0.01136
					4.9	-0.010723
					4.91667	-0.01113
					4.93333	-0.012877
					4.95	-0.015143
					4.96667	-0.01542
					4.98333	-0.011117
					5	0.000885
					5.01667	0.003184
					5.03333	0.003132
					5.05	0.00146
					5.06667	0.000278
					5.08333	0.008056
					5.1	0.011903
					5.11667	0.008954
					5.13333	0.007485
					5.15	0.002457
					5.16667	-0.002692
					5.18333	-0.00305
					5.2	-0.001062
					5.21667	-4.9e-05
					5.23333	0.001333
					5.25	0.001216
					5.26667	-0.002491
					5.28333	-0.006668
					5.3	-0.0094
					5.31667	-0.010477
					5.33333	-0.011275
					5.35	-0.012263
					5.36667	-0.01202
					5.38333	-0.011498
					5.4	-0.01148
					5.41667	-0.011628
					5.43333	-0.009886
					5.45	-0.007845
					5.46667	-0.005703
					5.48333	-0.003061
					5.5	-0.001412
					5.51667	-0.001367
					5.53333	-0.001943
					5.55	-0.002779
					5.56667	-0.002675
					5.58333	-0.00209
					5.6	-0.001255
					5.61667	-0.000873
					5.63333	-0.000861
					5.65	-0.000329
					5.66667	0.000652
					5.68333	0.001974
					5.7	0.002951
					5.71667	0.003336
					5.73333	0.004211
					5.75	0.005615
					5.76667	0.00683
					5.78333	0.007465
					5.8	0.007838
					5.81667	0.00768
					5.83333	0.006883
					5.85	0.005955
					5.86667	0.006458
					5.88333	0.00564
					5.9	0.004382
					5.91667	0.005825
					5.93333	0.007167
					5.95	0.00866
					5.96667	0.006832
					5.98333	0.000555
					6	-0.003463
					6.01667	-0.00694
					6.03333	-0.006147
					6.05	-0.021164
					6.06667	-0.287031
					6.08333	-1.00074
					6.1	-2.1155
					6.11667	-3.37003
					6.13333	-4.56593
					6.15	-5.60296
					6.16667	-6.29296
					6.18333	-6.45124
					6.2	-6.13396
					6.21667	-5.51598
					6.23333	-4.80141
					6.25	-4.12739
					6.26667	-3.52936
					6.28333	-3.0197
					6.3	-2.60034
					6.31667	-2.26766
					6.33333	-1.99622
					6.35	-1.77114
					6.36667	-1.58616
					6.38333	-1.42566
					6.4	-1.27719
					6.41667	-1.14265
					6.43333	-1.02141
					6.45	-0.906783
					6.46667	-0.802182
					6.48333	-0.725302
					6.5	-0.645452
					6.51667	-0.574944
					6.53333	-0.516045
					6.55	-0.465946
					6.56667	-0.422717
					6.58333	-0.384749
					6.6	-0.350781
					6.61667	-0.318895
					6.63333	-0.288168
					6.65	-0.262472
					6.66667	-0.238555
					6.68333	-0.216668
					6.7	-0.196223
					6.71667	-0.178269
					6.73333	-0.160845
					6.75	-0.144441
					6.76667	-0.130747
					6.78333	-0.117713
					6.8	-0.105241
					6.81667	-0.09349
					6.83333	-0.082999
					6.85	-0.073598
					6.86667	-0.065087
					6.88333	-0.057376
					6.9	-0.050717
					6.91667	-0.044879
					6.93333	-0.039731
					6.95	-0.035494
					6.96667	-0.031756
					6.98333	-0.028329
					7	-0.025293
					7.01667	-0.02289
					7.03333	-0.021176
					7.05	-0.018532
					7.06667	-0.015378
					7.08333	-0.012655
					7.1	-0.011123
					7.11667	-0.010124
					7.13333	-0.009274
					7.15	-0.008035
					7.16667	-0.006026
					7.18333	-0.004296
					7.2	-0.003549
					7.21667	-0.003405
					7.23333	-0.00348
					7.25	-0.003285
					7.26667	-0.00191
					7.28333	-0.001126
					7.3	-0.000934
					7.31667	-0.000964
					7.33333	-0.000805
					7.35	-0.000385
					7.36667	0.000814
					7.38333	0.000484
					7.4	-0.00054
					7.41667	0.000124
					7.43333	0.001298
					7.45	0.002052
					7.46667	0.002636
					7.48333	0.00261
					7.5	0.002221
					7.51667	0.001558
					7.53333	0.001986
					7.55	0.003174
					7.56667	0.004082
					7.58333	0.003479
					7.6	0.001023
					7.61667	-0.000897
					7.63333	-0.000547
					7.65	0.000623
					7.66667	0.001503
					7.68333	0.001974
					7.7	0.001438
					7.71667	0.001239
					7.73333	0.000429
					7.75	-0.0019
					7.76667	-0.00345
					7.78333	-0.004589
					7.8	-0.003965
					7.81667	-0.003196
					7.83333	-0.003087
					7.85	-0.002748
					7.86667	-0.00241
					7.88333	-0.002381
					7.9	-0.002239
					7.91667	-0.001063
					7.93333	0.000773
					7.95	0.002679
					7.96667	0.002965
					7.98333	0.002271
					8	0.001399
					8.01667	0.000541
					8.03333	0.000174
					8.05	0.000316
					8.06667	0.001178
					8.08333	0.00184
					8.1	0.001834
					8.11667	0.001702
					8.13333	0.001529
					8.15	0.001196
					8.16667	0.001094
					8.18333	0.000911
					8.2	5e-05
					8.21667	-0.00148
					8.23333	-0.003229
					8.25	-0.004218
					8.26667	-0.004367
					8.28333	-0.004557
					8.3	-0.004975
					8.31667	-0.005282
					8.33333	-0.004979
					8.35	-0.004256
					8.36667	-0.003683
					8.38333	-0.00338
					8.4	-0.002676
					8.41667	-0.003551
					8.43333	-0.005396
					8.45	-0.005551
					8.46667	-0.002966
					8.48333	-0.002651
					8.5	0.002616
					8.51667	0.010905
					8.53333	-0.012466
					8.55	-0.308397
					8.56667	-1.0576
					8.58333	-2.16797
					8.6	-3.39347
					8.61667	-4.55017
					8.63333	-5.53256
					8.65	-6.13386
					8.66667	-6.22007
					8.68333	-5.85031
					8.7	-5.23172
					8.71667	-4.53668
					8.73333	-3.87739
					8.75	-3.2984
					8.76667	-2.82225
					8.78333	-2.43402
					8.8	-2.11773
					8.81667	-1.86272
					8.83333	-1.65563
					8.85	-1.47495
					8.86667	-1.33913
					8.88333	-1.20567
					8.9	-1.08022
					8.91667	-0.968422
					8.93333	-0.86385
					8.95	-0.770728
					8.96667	-0.681356
					8.98333	-0.598694
					9	-0.533016
					9.01667	-0.482211
					9.03333	-0.434736
					9.05	-0.393761
					9.06667	-0.358686
					9.08333	-0.329021
					9.1	-0.300418
					9.11667	-0.273258
					9.13333	-0.248398
					9.15	-0.225458
					9.16667	-0.205428
					9.18333	-0.186628
					9.2	-0.16914
					9.21667	-0.153143
					9.23333	-0.139377
					9.25	-0.12687
					9.26667	-0.114883
					9.28333	-0.103296
					9.3	-0.09272
					9.31667	-0.083145
					9.33333	-0.074279
					9.35	-0.066394
					9.36667	-0.059649
					9.38333	-0.054083
					9.4	-0.049427
					9.41667	-0.045431
					9.43333	-0.040965
					9.45	-0.036709
					9.46667	-0.033593
					9.48333	-0.031237
					9.5	-0.0298
					9.51667	-0.028022
					9.53333	-0.026083
					9.55	-0.024295
					9.56667	-0.022266
					9.58333	-0.019938
					9.6	-0.017717
					9.61667	-0.016695
					9.63333	-0.016652
					9.65	-0.016659
					9.66667	-0.016736
					9.68333	-0.016363
					9.7	-0.015648
					9.71667	-0.014809
					9.73333	-0.01376
					9.75	-0.01276
					9.76667	-0.012431
					9.78333	-0.012732
					9.8	-0.01313
					9.81667	-0.012992
					9.83333	-0.012955
					9.85	-0.013128
					9.86667	-0.012731
					9.88333	-0.012133
					9.9	-0.011822
					9.91667	-0.011385
					9.93333	-0.011028
					9.95	-0.01038
					9.96667	-0.008693
					9.98333	-0.006046
					10	-0.003554
					10.0167	-0.001934
					10.0333	-0.001395
					10.05	-0.001856
					10.0667	-0.002807
					10.0833	-0.003818
					10.1	-0.004413
					10.1167	-0.00424
					10.1333	-0.003627
					10.15	-0.003664
					10.1667	-0.003621
					10.1833	-0.003758
					10.2	-0.003689
					10.2167	-0.00328
					10.2333	-0.003111
					10.25	-0.002973
					10.2667	-0.002374
					10.2833	-0.001855
					10.3	-0.00175
					10.3167	-0.002863
					10.3333	-0.004717
					10.35	-0.006621
					10.3667	-0.007924
					10.3833	-0.007198
					10.4	-0.004914
					10.4167	-0.002018
					10.4333	-5.2e-05
					10.45	0.000535
					10.4667	0.000681
					10.4833	0.000777
					10.5	0.003932
					10.5167	0.008792
					10.5333	0.011971
					10.55	0.014041
					10.5667	0.014631
					10.5833	0.01422
					10.6	0.014479
					10.6167	0.015893
					10.6333	0.016177
					10.65	0.015142
					10.6667	0.009106
					10.6833	0.00515
					10.7	0.001482
					10.7167	-0.000622
					10.7333	0.000524
					10.75	0.00078
					10.7667	0.000386
					10.7833	-6.8e-05
					10.8	-0.000956
					10.8167	-0.000814
					10.8333	-0.002272
					10.85	-0.005659
					10.8667	-0.011347
					10.8833	-0.013285
					10.9	-0.006788
					10.9167	-0.001714
					10.9333	-0.0006
					10.95	-0.000536
					10.9667	0.000118
					10.9833	0.003482
					11	0.01102
					11.0167	0.016703
					11.0333	0.005826
					11.05	-0.189221
					11.0667	-0.788098
					11.0833	-1.79045
					11.1	-2.93193
					11.1167	-4.06059
					11.1333	-5.08897
					11.15	-5.82281
					11.1667	-6.12196
					11.1833	-5.88134
					11.2	-5.33345
					11.2167	-4.66034
					11.2333	-3.97796
					11.25	-3.39463
					11.2667	-2.89757
					11.2833	-2.47595
					11.3	-2.13687
					11.3167	-1.86638
					11.3333	-1.65714
					11.35	-1.49002
					11.3667	-1.33792
					11.3833	-1.20725
					11.4	-1.08475
					11.4167	-0.971209
					11.4333	-0.863648
					11.45	-0.770467
					11.4667	-0.678156
					11.4833	-0.598744
					11.5	-0.534245
					11.5167	-0.465678
					11.5333	-0.413402
					11.55	-0.374125
					11.5667	-0.341289
					11.5833	-0.313812
					11.6	-0.287268
					11.6167	-0.263029
					11.6333	-0.23871
					11.65	-0.218181
					11.6667	-0.200031
					11.6833	-0.182952
					11.7	-0.168376
					11.7167	-0.154857
					11.7333	-0.142108
					11.75	-0.129229
					11.7667	-0.11767
					11.7833	-0.107761
					11.8	-0.098726
					11.8167	-0.09031
					11.8333	-0.082124
					11.85	-0.074398
					11.8667	-0.067392
					11.8833	-0.061385
					11.9	-0.056494
					11.9167	-0.052113
					11.9333	-0.047922
					11.95	-0.044122
					11.9667	-0.040651
					11.9833	-0.037711
					12	-0.034925
					12.0167	-0.032383
					12.0333	-0.03011
					12.05	-0.027938
					12.0667	-0.026216
					12.0833	-0.025343
					12.1	-0.024477
					12.1167	-0.023715
					12.1333	-0.022594
					12.15	-0.021232
					12.1667	-0.019821
					12.1833	-0.018949
					12.2	-0.018454
					12.2167	-0.017606
					12.2333	-0.016769
					12.25	-0.015741
					12.2667	-0.014993
					12.2833	-0.013765
					12.3	-0.011674
					12.3167	-0.009743
					12.3333	-0.008281
					12.35	-0.00742
					12.3667	-0.007349
					12.3833	-0.007737
					12.4	-0.007873
					12.4167	-0.007231
					12.4333	-0.006298
					12.45	-0.006046
					12.4667	-0.006293
					12.4833	-0.006901
					12.5	-0.007306
					12.5167	-0.007124
					12.5333	-0.006473
					12.55	-0.006461
					12.5667	-0.006759
					12.5833	-0.006977
					12.6	-0.006993
					12.6167	-0.007611
					12.6333	-0.009379
					12.65	-0.010417
					12.6667	-0.010835
					12.6833	-0.010463
					12.7	-0.009178
					12.7167	-0.007612
					12.7333	-0.006657
					12.75	-0.006391
					12.7667	-0.005936
					12.7833	-0.00473
					12.8	-0.003269
					12.8167	-0.001884
					12.8333	-0.001078
					12.85	-0.000612
					12.8667	-0.000597
					12.8833	-0.000241
					12.9	0.000902
					12.9167	0.001866
					12.9333	0.00237
					12.95	0.002863
					12.9667	0.003717
					12.9833	0.004001
					13	0.003874
					13.0167	0.003533
					13.0333	0.003033
					13.05	0.002962
					13.0667	0.003352
					13.0833	0.003891
					13.1	0.003971
					13.1167	0.003813
					13.1333	0.003755
					13.15	0.003837
					13.1667	0.004209
					13.1833	0.00446
					13.2	0.004554
					13.2167	0.004543
					13.2333	0.004272
					13.25	0.003991
					13.2667	0.004341
					13.2833	0.00516
					13.3	0.005661
					13.3167	0.005841
					13.3333	0.005891
					13.35	0.005952
					13.3667	0.006112
					13.3833	0.006022
					13.4	0.006584
					13.4167	0.006147
					13.4333	0.00519
					13.45	0.005232
					13.4667	0.005305
					13.4833	0.004298
					13.5	0.004253
					13.5167	0.007168
					13.5333	-0.007097
					13.55	-0.221422
					13.5667	-0.827547
					13.5833	-1.81602
					13.6	-2.95567
					13.6167	-4.0598
					13.6333	-5.03017
					13.65	-5.68978
					13.6667	-5.86832
					13.6833	-5.58879
					13.7	-5.03874
					13.7167	-4.38313
					13.7333	-3.7474
					13.75	-3.18049
					13.7667	-2.70977
					13.7833	-2.3341
					13.8	-2.03503
					13.8167	-1.78606
					13.8333	-1.58286
					13.85	-1.42443
					13.8667	-1.28552
					13.8833	-1.1657
					13.9	-1.04511
					13.9167	-0.927165
					13.9333	-0.823999
					13.95	-0.731242
					13.9667	-0.650895
					13.9833	-0.574809
					14	-0.511671
					14.0167	-0.464366
					14.0333	-0.422351
					14.05	-0.383745
					14.0667	-0.35065
					14.0833	-0.321155
					14.1	-0.292869
					14.1167	-0.267026
					14.1333	-0.243333
					14.15	-0.22151
					14.1667	-0.202848
					14.1833	-0.185635
					14.2	-0.169531
					14.2167	-0.154651
					14.2333	-0.140581
					14.25	-0.129122
					14.2667	-0.119552
					14.2833	-0.109572
					14.3	-0.099912
					14.3167	-0.090836
					14.3333	-0.08275
					14.35	-0.075764
					14.3667	-0.069298
					14.3833	-0.063322
					14.4	-0.057885
					14.4167	-0.052624
					14.4333	-0.048123
					14.45	-0.044541
					14.4667	-0.04135
					14.4833	-0.038409
					14.5	-0.035687
					14.5167	-0.033241
					14.5333	-0.031015
					14.55	-0.028419
					14.5667	-0.025453
					14.5833	-0.022027
					14.6	-0.019031
					14.6167	-0.016601
					14.6333	-0.014751
					14.65	-0.013572
					14.6667	-0.012332
					14.6833	-0.010722
					14.7	-0.009502
					14.7167	-0.008779
					14.7333	-0.008186
					14.75	-0.007573
					14.7667	-0.00724
					14.7833	-0.006998
					14.8	-0.006654
					14.8167	-0.006119
					14.8333	-0.005934
					14.85	-0.005889
					14.8667	-0.005864
					14.8833	-0.005809
					14.9	-0.005983
					14.9167	-0.006367
					14.9333	-0.00652
					14.95	-0.006373
					14.9667	-0.005517
					14.9833	-0.00483
					15	-0.004723
					15.0167	-0.005425
					15.0333	-0.006027
					15.05	-0.005949
					15.0667	-0.006071
					15.0833	-0.005723
					15.1	-0.002985
					15.1167	0.001305
					15.1333	0.006206
					15.15	0.009256
					15.1667	0.010367
					15.1833	0.010747
					15.2	0.008068
					15.2167	0.005562
					15.2333	0.006097
					15.25	0.006521
					15.2667	0.003285
					15.2833	0.00205
					15.3	0.000904
					15.3167	0.002312
					15.3333	0.002179
					15.35	0.000656
					15.3667	0.000164
					15.3833	0.000261
					15.4	0.000268
					15.4167	2.7e-05
					15.4333	-0.002335
					15.45	-0.005857
					15.4667	-0.009808
					15.4833	-0.01219
					15.5	-0.012072
					15.5167	-0.011583
					15.5333	-0.006935
					15.55	-0.001007
					15.5667	0.003771
					15.5833	0.007129
					15.6	0.009047
					15.6167	0.008435
					15.6333	0.006134
					15.65	0.004282
					15.6667	0.003071
					15.6833	0.002319
					15.7	0.002118
					15.7167	0.002276
					15.7333	0.002505
					15.75	0.002893
					15.7667	0.002762
					15.7833	0.00183
					15.8	0.000769
					15.8167	-0.000224
					15.8333	-0.000397
					15.85	-0.00039
					15.8667	-0.003403
					15.8833	-0.009126
					15.9	-0.012009
					15.9167	-0.007045
					15.9333	-0.003351
					15.95	-0.003087
					15.9667	-0.003303
					15.9833	-0.001769
					16	0.002725
					16.0167	0.003366
					16.0333	0.002756
					16.05	-0.130493
					16.0667	-0.620352
					16.0833	-1.51164
					16.1	-2.60271
					16.1167	-3.68956
					16.1333	-4.66237
					16.15	-5.3788
					16.1667	-5.68455
					16.1833	-5.53594
					16.2	-5.07801
					16.2167	-4.47685
					16.2333	-3.84739
					16.25	-3.27006
					16.2667	-2.78819
					16.2833	-2.38127
					16.3	-2.04654
					16.3167	-1.79147
					16.3333	-1.60169
					16.35	-1.43349
					16.3667	-1.2829
					16.3833	-1.15166
					16.4	-1.02726
					16.4167	-0.919421
					16.4333	-0.817839
					16.45	-0.727247
					16.4667	-0.646364
					16.4833	-0.578702
					16.5	-0.51587
					16.5167	-0.465229
					16.5333	-0.419198
					16.55	-0.377407
					16.5667	-0.343426
					16.5833	-0.313855
					16.6	-0.287794
					16.6167	-0.262193
					16.6333	-0.238883
					16.65	-0.219703
					16.6667	-0.200803
					16.6833	-0.183922
					16.7	-0.167772
					16.7167	-0.153622
					16.7333	-0.141352
					16.75	-0.129203
					16.7667	-0.118523
					16.7833	-0.108373
					16.8	-0.099373
					16.8167	-0.091033
					16.8333	-0.083354
					16.85	-0.076234
					16.8667	-0.069654
					16.8833	-0.063324
					16.9	-0.057504
					16.9167	-0.052044
					16.9333	-0.046974
					16.95	-0.042304
					16.9667	-0.037984
					16.9833	-0.034314
					17	-0.030933
					17.0167	-0.027863
					17.0333	-0.024732
					17.05	-0.021971
					17.0667	-0.01979
					17.0833	-0.017989
					17.1	-0.015978
					17.1167	-0.014066
					17.1333	-0.012154
					17.15	-0.010382
					17.1667	-0.009
					17.1833	-0.007888
					17.2	-0.006916
					17.2167	-0.006113
					17.2333	-0.005279
					17.25	-0.004956
					17.2667	-0.004622
					17.2833	-0.003929
					17.3	-0.002915
					17.3167	-0.00161
					17.3333	-0.000344
					17.35	0.000881
					17.3667	0.001776
					17.3833	0.002592
					17.4	0.003307
					17.4167	0.004075
					17.4333	0.004602
					17.45	0.00479
					17.4667	0.004758
					17.4833	0.004476
					17.5	0.004083
					17.5167	0.003813
					17.5333	0.003613
					17.55	0.003323
					17.5667	0.002883
					17.5833	0.003033
					17.6	0.002923
					17.6167	0.002454
					17.6333	0.001624
					17.65	-0.000265
					17.6667	-0.001474
					17.6833	-0.001863
					17.7	-0.002102
					17.7167	-0.002922
					17.7333	-0.003792
					17.75	-0.004332
					17.7667	-0.004771
					17.7833	-0.004931
					17.8	-0.005181
					17.8167	-0.005073
					17.8333	-0.004095
					17.85	-0.003267
					17.8667	-0.002629
					17.8833	-0.002201
					17.9	-0.001983
					17.9167	-0.002387
					17.9333	-0.00257
					17.95	-0.002574
					17.9667	-0.002548
					17.9833	-0.001121
					18	-8.5e-05
					18.0167	-0.000219
					18.0333	-3e-06
					18.05	0.001102
					18.0667	0.002228
					18.0833	0.002734
					18.1	0.00298
					18.1167	0.003027
					18.1333	0.002823
					18.15	0.00242
					18.1667	0.001477
					18.1833	0.000774
					18.2	0.000431
					18.2167	0.000209
					18.2333	0.000328
					18.25	0.001046
					18.2667	0.001535
					18.2833	0.001563
					18.3	0.001642
					18.3167	0.001372
					18.3333	0.001033
					18.35	0.001003
					18.3667	9.4e-05
					18.3833	-0.001385
					18.4	-0.001865
					18.4167	-0.001143
					18.4333	-0.00015
					18.45	3.3e-05
					18.4667	-0.000825
					18.4833	-0.003102
					18.5	-0.00199
					18.5167	0.000545
					18.5333	-0.00287
					18.55	-0.083686
					18.5667	-0.482741
					18.5833	-1.27811
					18.6	-2.31532
					18.6167	-3.37446
					18.6333	-4.3478
					18.65	-5.12176
					18.6667	-5.51269
					18.6833	-5.42846
					18.7	-5.00259
					18.7167	-4.41825
					18.7333	-3.81439
					18.75	-3.26075
					18.7667	-2.78416
					18.7833	-2.38669
					18.8	-2.06814
					18.8167	-1.81049
					18.8333	-1.60005
					18.85	-1.4229
					18.8667	-1.26949
					18.8833	-1.13518
					18.9	-1.01657
					18.9167	-0.911445
					18.9333	-0.813181
					18.95	-0.728987
					18.9667	-0.648473
					18.9833	-0.573209
					19	-0.505735
					19.0167	-0.456399
					19.0333	-0.414033
					19.05	-0.375576
					19.0667	-0.34204
					19.0833	-0.312133
					19.1	-0.285027
					19.1167	-0.260648
					19.1333	-0.237899
					19.15	-0.21701
					19.1667	-0.197651
					19.1833	-0.180392
					19.2	-0.164892
					19.2167	-0.150881
					19.2333	-0.137629
					19.25	-0.125317
					19.2667	-0.113195
					19.2833	-0.103073
					19.3	-0.094451
					19.3167	-0.086357
					19.3333	-0.078772
					19.35	-0.072048
					19.3667	-0.065993
					19.3833	-0.060548
					19.4	-0.055813
					19.4167	-0.051776
					19.4333	-0.048038
					19.45	-0.043961
					19.4667	-0.040223
					19.4833	-0.036785
					19.5	-0.033978
					19.5167	-0.031337
					19.5333	-0.029236
					19.55	-0.027196
					19.5667	-0.025215
					19.5833	-0.023574
					19.6	-0.022103
					19.6167	-0.02032
					19.6333	-0.018426
					19.65	-0.016682
					19.6667	-0.015298
					19.6833	-0.014214
					19.7	-0.01321
					19.7167	-0.012184
					19.7333	-0.011147
					19.75	-0.010219
					19.7667	-0.009712
					19.7833	-0.009675
					19.8	-0.009388
					19.8167	-0.008438
					19.8333	-0.007177
					19.85	-0.006027
					19.8667	-0.004426
					19.8833	-0.003236
					19.9	-0.002495
					19.9167	-0.001742
					19.9333	-0.000738
					19.95	0.000356
					19.9667	0.00095
					19.9833	0.000774
					20	3.8e-05
					20.0167	-0.000285
					20.0333	-0.000397
					20.05	-0.00032
					20.0667	0.000248
					20.0833	0.000935
					20.1	0.001483
					20.1167	0.001873
					20.1333	0.002044
					20.15	0.002385
					20.1667	0.004257
					20.1833	0.006348
					20.2	0.007709
					20.2167	0.008642
					20.2333	0.009096
					20.25	0.00818
					20.2667	0.006194
					20.2833	0.004228
					20.3	0.003222
					20.3167	0.002866
					20.3333	0.00261
					20.35	0.002545
					20.3667	0.002399
					20.3833	0.001993
					20.4	0.001457
					20.4167	0.000178
					20.4333	-0.000452
					20.45	-0.000472
					20.4667	-0.000583
					20.4833	-0.000813
					20.5	-0.002583
					20.5167	-0.00482
					20.5333	-0.007099
					20.55	-0.009048
					20.5667	-0.010507
					20.5833	-0.010466
					20.6	-0.009044
					20.6167	-0.007703
					20.6333	-0.006484
					20.65	-0.005525
					20.6667	-0.004476
					20.6833	-0.003397
					20.7	-0.002487
					20.7167	-0.001838
					20.7333	-0.001842
					20.75	-0.001665
					20.7667	-0.001329
					20.7833	-0.000912
					20.8	-0.000176
					20.8167	0.000152
					20.8333	4.6e-05
					20.85	-0.000149
					20.8667	-0.000115
					20.8833	0.00013
					20.9	-0.000426
					20.9167	-0.00143
					20.9333	-0.002416
					20.95	-0.002983
					20.9667	-0.000659
					20.9833	0.001074
					21	-0.002102
					21.0167	-0.007526
					21.0333	-0.006113
					21.05	-0.101979
					21.0667	-0.521236
					21.0833	-1.33328
					21.1	-2.35346
					21.1167	-3.37377
					21.1333	-4.30066
					21.15	-5.01757
					21.1667	-5.35024
					21.1833	-5.23251
					21.2	-4.8015
					21.2167	-4.23824
					21.2333	-3.65278
					21.25	-3.12121
					21.2667	-2.6688
					21.2833	-2.29102
					21.3	-1.98209
					21.3167	-1.73145
					21.3333	-1.53271
					21.35	-1.3657
					21.3667	-1.22821
					21.3833	-1.0935
					21.4	-0.978162
					21.4167	-0.883553
					21.4333	-0.794805
					21.45	-0.702187
					21.4667	-0.61912
					21.4833	-0.547352
					21.5	-0.488504
					21.5167	-0.441258
					21.5333	-0.399704
					21.55	-0.362899
					21.5667	-0.330694
					21.5833	-0.30159
					21.6	-0.275805
					21.6167	-0.251141
					21.6333	-0.227968
					21.65	-0.206615
					21.6667	-0.187962
					21.6833	-0.171739
					21.7	-0.155986
					21.7167	-0.142413
					21.7333	-0.130471
					21.75	-0.118438
					21.7667	-0.107185
					21.7833	-0.097092
					21.8	-0.08809
					21.8167	-0.080116
					21.8333	-0.072982
					21.85	-0.066518
					21.8667	-0.060505
					21.8833	-0.054891
					21.9	-0.050387
					21.9167	-0.046861
					21.9333	-0.043555
					21.95	-0.040279
					21.9667	-0.037093
					21.9833	-0.033786
					22	-0.03044
					22.0167	-0.027491
					22.0333	-0.025271
					22.05	-0.023521
					22.0667	-0.022691
					22.0833	-0.021861
					22.1	-0.020821
					22.1167	-0.019337
					22.1333	-0.017872
					22.15	-0.016357
					22.1667	-0.014712
					22.1833	-0.013276
					22.2	-0.012131
					22.2167	-0.011352
					22.2333	-0.01057
					22.25	-0.009588
					22.2667	-0.008846
					22.2833	-0.007934
					22.3	-0.006773
					22.3167	-0.006056
					22.3333	-0.005996
					22.35	-0.006566
					22.3667	-0.007167
					22.3833	-0.007627
					22.4	-0.007057
					22.4167	-0.005311
					22.4333	-0.000992
					22.45	0.003627
					22.4667	0.006896
					22.4833	0.008924
					22.5	0.009733
					22.5167	0.008599
					22.5333	0.009299
					22.55	0.011078
					22.5667	0.012447
					22.5833	0.009927
					22.6	0.007086
					22.6167	0.010182
					22.6333	0.01238
					22.65	0.016619
					22.6667	0.020748
					22.6833	0.021766
					22.7	0.018975
					22.7167	0.012406
					22.7333	0.004969
					22.75	0.000332
					22.7667	-0.000936
					22.7833	-0.005653
					22.8	-0.006931
					22.8167	-0.006971
					22.8333	-0.008564
					22.85	-0.008117
					22.8667	-0.006109
					22.8833	-0.006582
					22.9	-0.008835
					22.9167	-0.011636
					22.9333	-0.013561
					22.95	-0.014837
					22.9667	-0.013553
					22.9833	-0.012549
					23	-0.011354
					23.0167	-0.009491
					23.0333	-0.006964
					23.05	-0.004487
					23.0667	-0.00299
					23.0833	-0.001803
					23.1	-0.002136
					23.1167	-0.00349
					23.1333	-0.004441
					23.15	-0.004282
					23.1667	-0.003913
					23.1833	-0.003304
					23.2	-0.002645
					23.2167	-0.001557
					23.2333	-0.000716
					23.25	-0.000364
					23.2667	-0.000253
					23.2833	-0.000581
					23.3	-0.00058
					23.3167	-6.8e-05
					23.3333	0.000298
					23.35	0.000543
					23.3667	0.000339
					23.3833	-0.000326
					23.4	-0.00059
					23.4167	-0.000584
					23.4333	7e-06
					23.45	0.000898
					23.4667	0.00066
					23.4833	0.000291
					23.5	-0.000708
					23.5167	-0.001605
					23.5333	4.3e-05
					23.55	-0.064989
					23.5667	-0.420221
					23.5833	-1.15885
					23.6	-2.12699
					23.6167	-3.12289
					23.6333	-4.04083
					23.65	-4.77497
					23.6667	-5.16252
					23.6833	-5.11365
					23.7	-4.73763
					23.7167	-4.19261
					23.7333	-3.61525
					23.75	-3.08404
					23.7667	-2.63026
					23.7833	-2.25744
					23.8	-1.95463
					23.8167	-1.70902
					23.8333	-1.51174
					23.85	-1.34426
					23.8667	-1.20399
					23.8833	-1.07593
					23.9	-0.960291
					23.9167	-0.861057
					23.9333	-0.769105
					23.95	-0.684084
					23.9667	-0.603972
					23.9833	-0.536151
					24	-0.473379
					24.0167	-0.425861
					24.0333	-0.385605
					24.05	-0.348869
					24.0667	-0.316893
					24.0833	-0.286727
					24.1	-0.25711
					24.1167	-0.229967
					24.1333	-0.208754
					24.15	-0.195052
					24.1667	-0.17558
					24.1833	-0.154128
					24.2	-0.142816
					24.2167	-0.129265
					24.2333	-0.114165
					24.25	-0.103425
					24.2667	-0.093706
					24.2833	-0.084326
					24.3	-0.075916
					24.3167	-0.069047
					24.3333	-0.064298
					24.35	-0.059799
					24.3667	-0.05543
					24.3833	-0.053031
					24.4	-0.050682
					24.4167	-0.047313
					24.4333	-0.042184
					24.45	-0.035544
					24.4667	-0.030115
					24.4833	-0.026195
					24.5	-0.023586
					24.5167	-0.022005
					24.5333	-0.020554
					24.55	-0.019002
					24.5667	-0.0176
					24.5833	-0.016579
					24.6	-0.015477
					24.6167	-0.014374
					24.6333	-0.013269
					24.65	-0.012053
					24.6667	-0.010818
					24.6833	-0.010143
					24.7	-0.009618
					24.7167	-0.00889
					24.7333	-0.007989
					24.75	-0.007169
					24.7667	-0.006649
					24.7833	-0.006378
					24.8	-0.005788
					24.8167	-0.005184
					24.8333	-0.004567
					24.85	-0.00407
					24.8667	-0.004383
					24.8833	-0.004317
					24.9	-0.00393
					24.9167	-0.003168
					24.9333	-0.002523
					24.95	-0.002288
					24.9667	-0.001773
					24.9833	-0.001108
					25	-0.000423
					25.0167	0.000178
					25.0333	0.000743
					25.05	0.001609
					25.0667	0.002024
					25.0833	0.00219
					25.1	0.002015
					25.1167	0.002377
					25.1333	0.002955
					25.15	0.003833
					25.1667	0.004621
					25.1833	0.004629
					25.2	0.004397
					25.2167	0.003692
					25.2333	0.002554
					25.25	0.001616
					25.2667	0.001297
					25.2833	0.001959
					25.3	0.004391
					25.3167	0.007329
					25.3333	0.009255
					25.35	0.01035
					25.3667	0.010386
					25.3833	0.007541
					25.4	0.003747
					25.4167	0.001388
					25.4333	0.000875
					25.45	-0.000348
					25.4667	-0.000831
					25.4833	-0.001313
					25.5	0.000454
					25.5167	0.003025
					25.5333	0.0054
					25.55	0.005146
					25.5667	0.003371
					25.5833	0.001457
					25.6	1.2e-05
					25.6167	-0.00155
					25.6333	-0.00439
					25.65	-0.007931
					25.6667	-0.010471
					25.6833	-0.011811
					25.7	-0.011781
					25.7167	-0.009241
					25.7333	-0.00514
					25.75	-0.00232
					25.7667	-0.001109
					25.7833	-0.000248
					25.8	-0.000957
					25.8167	-0.002816
					25.8333	-0.003426
					25.85	-0.003305
					25.8667	-0.002364
					25.8833	-0.001333
					25.9	0.000498
					25.9167	0.002679
					25.9333	0.00363
					25.95	0.00285
					25.9667	-9.9e-05
					25.9833	-0.004008
					26	-0.008207
					26.0167	-0.007006
					26.0333	-0.006295
					26.05	-0.066894
					26.0667	-0.387733
					26.0833	-1.079
					26.1	-2.0076
					26.1167	-2.97938
					26.1333	-3.87729
					26.15	-4.59096
					26.1667	-4.97133
					26.1833	-4.93881
					26.2	-4.58368
					26.2167	-4.06918
					26.2333	-3.51838
					26.25	-3.01205
					26.2667	-2.56841
					26.2833	-2.19925
					26.3	-1.89613
					26.3167	-1.66112
					26.3333	-1.45514
					26.35	-1.28468
					26.3667	-1.16962
					26.3833	-1.08197
					26.4	-0.98101
					26.4167	-0.875561
					26.4333	-0.774762
					26.45	-0.681504
					26.4667	-0.593435
					26.4833	-0.530807
					26.5	-0.480188
					26.5167	-0.43374
					26.5333	-0.391143
					26.55	-0.355045
					26.5667	-0.323758
					26.5833	-0.293141
					26.6	-0.262213
					26.6167	-0.235577
					26.6333	-0.214401
					26.65	-0.194445
					26.6667	-0.175719
					26.6833	-0.162143
					26.7	-0.149247
					26.7167	-0.135961
					26.7333	-0.121897
					26.75	-0.109573
					26.7667	-0.098528
					26.7833	-0.089704
					26.8	-0.08081
					26.8167	-0.072546
					26.8333	-0.065023
					26.85	-0.058741
					26.8667	-0.054308
					26.8833	-0.050856
					26.9	-0.047563
					26.9167	-0.044012
					26.9333	-0.040171
					26.95	-0.037001
					26.9667	-0.03468
					26.9833	-0.03282
					27	-0.030869
					27.0167	-0.02822
					27.0333	-0.024832
					27.05	-0.022434
					27.0667	-0.020905
					27.0833	-0.019487
					27.1	-0.018209
					27.1167	-0.016882
					27.1333	-0.015746
					27.15	-0.015461
					27.1667	-0.015985
					27.1833	-0.016589
					27.2	-0.016524
					27.2167	-0.014079
					27.2333	-0.009656
					27.25	-0.006153
					27.2667	-0.00269
					27.2833	0.001062
					27.3	0.002385
					27.3167	0.000417
					27.3333	-0.000673
					27.35	2.7e-05
					27.3667	0.000437
					27.3833	-0.003643
					27.4	-0.005653
					27.4167	-0.004635
					27.4333	-0.002318
					27.45	0.000139
					27.4667	-0.007275
					27.4833	-0.012648
					27.5	-0.014551
					27.5167	-0.013426
					27.5333	-0.011752
					27.55	-0.011179
					27.5667	-0.013196
					27.5833	-0.016773
					27.6	-0.020379
					27.6167	-0.024667
					27.6333	-0.025148
					27.65	-0.021588
					27.6667	-0.017979
					27.6833	-0.015059
					27.7	-0.012209
					27.7167	-0.010001
					27.7333	-0.008555
					27.75	-0.00758
					27.7667	-0.006834
					27.7833	-0.006738
					27.8	-0.007393
					27.8167	-0.007188
					27.8333	-0.005867
					27.85	-0.004655
					27.8667	-0.004183
					27.8833	-0.005202
					27.9	-0.00595
					27.9167	-0.0059
					27.9333	-0.005292
					27.95	-0.004794
					27.9667	-0.004416
					27.9833	-0.004948
					28	-0.005501
					28.0167	-0.003403
					28.0333	-0.002087
					28.05	-0.001341
					28.0667	-0.002295
					28.0833	-0.003079
					28.1	-0.002143
					28.1167	-0.001117
					28.1333	-0.000429
					28.15	-0.000861
					28.1667	-0.002194
					28.1833	-0.002946
					28.2	-0.002869
					28.2167	-0.000919
					28.2333	0.001794
					28.25	0.003737
					28.2667	0.00508
					28.2833	0.006313
					28.3	0.006266
					28.3167	0.005822
					28.3333	0.005404
					28.35	0.005476
					28.3667	0.005458
					28.3833	0.007281
					28.4	0.009243
					28.4167	0.010419
					28.4333	0.012482
					28.45	0.013655
					28.4667	0.013418
					28.4833	0.012902
					28.5	0.015285
					28.5167	0.015741
					28.5333	0.013364
					28.55	-0.025493
					28.5667	-0.284229
					28.5833	-0.900786
					28.6	-1.79941
					28.6167	-2.76399
					28.6333	-3.64335
					28.65	-4.37164
					28.6667	-4.82824
					28.6833	-4.86646
					28.7	-4.55427
					28.7167	-4.08465
					28.7333	-3.54535
					28.75	-3.03267
					28.7667	-2.57648
					28.7833	-2.18534
					28.8	-1.88333
					28.8167	-1.64259
					28.8333	-1.45907
					28.85	-1.31693
					28.8667	-1.19035
					28.8833	-1.07077
					28.9	-0.957345
					28.9167	-0.852286
					28.9333	-0.752688
					28.95	-0.666529
					28.9667	-0.59337
					28.9833	-0.514211
					29	-0.456542
					29.0167	-0.412254
					29.0333	-0.374337
					29.05	-0.340141
					29.0667	-0.310834
					29.0833	-0.284057
					29.1	-0.25819
					29.1167	-0.234125
					29.1333	-0.211612
					29.15	-0.19191
					29.1667	-0.174768
					29.1833	-0.158965
					29.2	-0.144123
					29.2167	-0.130803
					29.2333	-0.117677
					29.25	-0.105952
					29.2667	-0.095476
					29.2833	-0.086001
					29.3	-0.077245
					29.3167	-0.068432
					29.3333	-0.060456
					29.35	-0.053199
					29.3667	-0.046913
					29.3833	-0.041597
					29.4	-0.037041
					29.4167	-0.032867
					29.4333	-0.028883
					29.45	-0.025268
					29.4667	-0.021753
					29.4833	-0.018429
					29.5	-0.015834
					29.5167	-0.013273
					29.5333	-0.011072
					29.55	-0.009531
					29.5667	-0.007981
					29.5833	-0.0066
					29.6	-0.00568
					29.6167	-0.005213
					29.6333	-0.004718
					29.65	-0.004354
					29.6667	-0.00397
					29.6833	-0.004036
					29.7	-0.004051
					29.7167	-0.004441
					29.7333	-0.004666
					29.75	-0.00467
					29.7667	-0.004755
					29.7833	-0.005139
					29.8	-0.005734
					29.8167	-0.006753
					29.8333	-0.007829
					29.85	-0.008374
					29.8667	-0.00826
					29.8833	-0.007756
					29.9	-0.007641
					29.9167	-0.007282
					29.9333	-0.006819
					29.95	-0.006497
					29.9667	-0.006325
					29.9833	-0.006183
					30	-0.005791
					30.0167	-0.005023
					30.0333	-0.004561
					30.05	-0.00416
					30.0667	-0.003959
					30.0833	-0.003607
					30.1	-0.003016
					30.1167	-0.002308
					30.1333	-0.001534
					30.15	-0.000641
					30.1667	8.3e-05
					30.1833	0.000247
					30.2	9e-05
					30.2167	0.000142
					30.2333	0.000352
					30.25	0.000242
					30.2667	0.000122
					30.2833	0.000652
					30.3	0.001292
					30.3167	0.001811
					30.3333	0.001951
					30.35	0.001692
					30.3667	0.001403
					30.3833	0.001664
					30.4	0.002244
					30.4167	0.002724
					30.4333	0.003209
					30.45	0.004123
					30.4667	0.004548
					30.4833	0.004163
					30.5	0.003658
					30.5167	0.003162
					30.5333	0.002543
					30.55	0.001775
					30.5667	0.001496
					30.5833	0.001298
					30.6	0.001309
					30.6167	0.000871
					30.6333	0.00072
					30.65	0.00145
					30.6667	0.00185
					30.6833	0.00207
					30.7	0.001909
					30.7167	0.000589
					30.7333	-0.000372
					30.75	-0.001003
					30.7667	-0.001574
					30.7833	-0.001865
					30.8	-0.001456
					30.8167	-0.000667
					30.8333	-0.000168
					30.85	0.000571
					30.8667	0.001681
					30.8833	0.00274
					30.9	0.003079
					30.9167	0.003458
					30.9333	0.001988
					30.95	0.001898
					30.9667	0.006148
					30.9833	0.009798
					31	0.007719
					31.0167	0.003999
					31.0333	0.00434
					31.05	-0.019239
					31.0667	-0.228108
					31.0833	-0.773527
					31.1	-1.598
					31.1167	-2.50793
					31.1333	-3.36731
					31.15	-4.11208
					31.1667	-4.58558
					31.1833	-4.67248
					31.2	-4.42109
					31.2167	-3.98383
					31.2333	-3.48227
					31.25	-3.00009
					31.2667	-2.5715
					31.2833	-2.19654
					31.3	-1.89034
					31.3167	-1.64905
					31.3333	-1.45827
					31.35	-1.3078
					31.3667	-1.176
					31.3833	-1.05383
					31.4	-0.92998
					31.4167	-0.830927
					31.4333	-0.734163
					31.45	-0.65195
					31.4667	-0.574587
					31.4833	-0.509143
					31.5	-0.45549
					31.5167	-0.415417
					31.5333	-0.374803
					31.55	-0.33747
					31.5667	-0.306887
					31.5833	-0.281714
					31.6	-0.26061
					31.6167	-0.238537
					31.6333	-0.216434
					31.65	-0.196011
					31.6667	-0.178128
					31.6833	-0.162285
					31.7	-0.146752
					31.7167	-0.133939
					31.7333	-0.121596
					31.75	-0.110004
					31.7667	-0.099461
					31.7833	-0.090828
					31.8	-0.082776
					31.8167	-0.075293
					31.8333	-0.068531
					31.85	-0.062489
					31.8667	-0.056467
					31.8833	-0.050966
					31.9	-0.046234
					31.9167	-0.042052
					31.9333	-0.038331
					31.95	-0.03479
					31.9667	-0.031309
					31.9833	-0.028078
					32	-0.025577
					32.0167	-0.023666
					32.0333	-0.021836
					32.05	-0.020146
					32.0667	-0.018796
					32.0833	-0.017786
					32.1	-0.017017
					32.1167	-0.015797
					32.1333	-0.014688
					32.15	-0.01337
					32.1667	-0.011821
					32.1833	-0.010503
					32.2	-0.009864
					32.2167	-0.009546
					32.2333	-0.008429
					32.25	-0.005752
					32.2667	-0.003135
					32.2833	-0.001168
					32.3	0.000249
					32.3167	-0.000164
					32.3333	-0.002569
					32.35	-0.004754
					32.3667	-0.006199
					32.3833	-0.007054
					32.4	-0.007699
					32.4167	-0.007714
					32.4333	-0.007141
					32.45	-0.007437
					32.4667	-0.007764
					32.4833	-0.007321
					32.5	-0.007158
					32.5167	-0.007755
					32.5333	-0.009104
					32.55	-0.010333
					32.5667	-0.011572
					32.5833	-0.014052
					32.6	-0.016471
					32.6167	-0.01828
					32.6333	-0.019552
					32.65	-0.019283
					32.6667	-0.016545
					32.6833	-0.014176
					32.7	-0.012808
					32.7167	-0.01205
					32.7333	-0.011694
					32.75	-0.012108
					32.7667	-0.012982
					32.7833	-0.012887
					32.8	-0.012821
					32.8167	-0.013125
					32.8333	-0.013103
					32.85	-0.01293
					32.8667	-0.012257
					32.8833	-0.011134
					32.9	-0.010611
					32.9167	-0.010719
					32.9333	-0.010799
					32.95	-0.010719
					32.9667	-0.01079
					32.9833	-0.01098
					33	-0.01133
					33.0167	-0.011401
					33.0333	-0.011134
					33.05	-0.010988
					33.0667	-0.010242
					33.0833	-0.009635
					33.1	-0.008999
					33.1167	-0.008543
					33.1333	-0.00793
					33.15	-0.006867
					33.1667	-0.005765
					33.1833	-0.004832
					33.2	-0.004329
					33.2167	-0.004046
					33.2333	-0.003907
					33.25	-0.003848
					33.2667	-0.003859
					33.2833	-0.00372
					33.3	-0.00267
					33.3167	-0.001691
					33.3333	-0.000834
					33.35	-6.8e-05
					33.3667	0.000779
[truncated: 9 more rows]
