# Supplementary material for: Enhancement of efferocytosis through biased FPR2 signaling attenuates intestinal inflammation
Source: EMBO Mol Med. 2023 Nov 22;15(12):e17815. doi: 10.15252/emmm.202317815 (PMC10701612; doi:10.15252/emmm.202317815)
Supplement: Supplementary file 16 — Source Data for Figure 8 [file EMMM-15-e17815-s009.zip › Figure_8/8E-F/cAMP-mutant.xlsx]

## Sheet: Sheet1
			cAMP, % of Max
		Log concentration [M]	WT							V113A						R201A						R205A						S288A
		-4.30103	19.3417	26.1051	38.952	45.97	52.418	15.8338	56.0948	49.1813	45.5021	53.1541	52.8152	60.0522	43.6157	23.3048	44.2074	22.7173	20.7772	11.392	13.8856	38.8966	55.8534	27.8533	11.5089	25.0693		51.7639	36.3685	26.1258	27.4273
		-5	59.7093	44.026	74.394	69.809	47.3899	26.276		73.1816	75.624	107.53	55.2269	71.8533	62.9348	70.9119	72.6947	42.933	48.8403	37.0593	39.2082	61.6863	51.5957	96.7534	45.2687	57.7473		62.9479	82.2493	89.0434	74.4756	46.2941	69.2656
		-5.69897	83.2894	75.9455	76.9779	55.7055				81.1134	90.9327	53.3767	64.3826	68.9172		70.3704	76.8478	91.1447	63.1228	81.7601	53.7979	95.4514	92.4598	98.0577	92.4039	64.1183	87.0022	87.2856	83.5973	64.499	89.2855	89.1412
		-6.398	93.2355	73.2324	104.668	82.719	68.6688	115.493		90.4796	100.633	89.812	100.684			93.4352	68.7718	98.7785	96.602	99.546		106.993	109.653	97.3818	121.794	107.281		112.04	89.0917	109.636	94.3457	96.5331
		-7.097	96.1092	96.4261	107.369	73.21	96.423	57.4145	119.274	100.993	85.801	126.416	114.887	103.069		88.3826	108.109	105.913	75.919			118.85	95.9865	96.9275	101.721			91.1097	105.4	83.7493	96.0739	107.245	96.0405
		-7.79588	123.375	92.9403	124.63	63.978	126.883	83.3384	112.579	114.857	83.9561	107.931	72.5892	110.377	76.6487	112.88	99.8422	92.6553	107.284	105.902	108.309	102.843	89.1183	125.098	87.5206	90.779	102.353	97.2513	86.431	108.901	99.6508	97.5796	102.182
		-8.49485	78.6683	105.016	93.95	84.437	126.434	140.401	63.6818	88.9392	112.248	109.196	110.283	127.908	85.0657	96.4086	90.8692	95.6223	104.438	95.5572	90.232	114.083	93.955	88.6507	98.731	101.731	105.137	115.089	101.229	103.374	88.0742	98.7481	101.49
