# Supplementary material for: Enhancement of efferocytosis through biased FPR2 signaling attenuates intestinal inflammation
Source: EMBO Mol Med. 2023 Nov 22;15(12):e17815. doi: 10.15252/emmm.202317815 (PMC10701612; doi:10.15252/emmm.202317815)
Supplement: Supplementary file 16 — Source Data for Figure 8 [file EMMM-15-e17815-s009.zip › Figure_8/8E-F/EC50.xlsx]

## Sheet: Sheet1
				WT			V113A			R201A			R205A			S288A
				Mean	SD	N	Mean	SD	N	Mean	SD	N	Mean	SD	N	Mean	SD	N
				3e-06	1.42448e-06	7	2.6e-06	1.19363e-06	6	5.3e-06	1.29652e-06	6	1.4e-05	5.616e-06	6	1.6e-05	4.88415e-06	6
