# Supplementary material for: Enhancement of efferocytosis through biased FPR2 signaling attenuates intestinal inflammation
Source: EMBO Mol Med. 2023 Nov 22;15(12):e17815. doi: 10.15252/emmm.202317815 (PMC10701612; doi:10.15252/emmm.202317815)
Supplement: Supplementary file 17 — Source Data for Figure 9 [file EMMM-15-e17815-s017.zip]

Archive with 49 entries (22 files):
- Figure_9/
- Figure_9/9A/
- Figure_9/9A/COL/
- Figure_9/9A/COL/COL.tif
- Figure_9/9A/COL+WRW4/
- Figure_9/9A/COL+WRW4/COL+WRW4.tif
- Figure_9/9A/CTRL/
- Figure_9/9A/CTRL/CTRL.tif
- Figure_9/9B/
- Figure_9/9B/LAP_ananlyze.xlsx
- Figure_9/9C/
- Figure_9/9C/ACTB/
- Figure_9/9C/ACTB/westernblot-actin.tif
- Figure_9/9C/RAC1/
- Figure_9/9C/RAC1/westernblot-rac1_long.tif
- Figure_9/9C/RAC1/westernblot-rac1_short.tif
- Figure_9/9C/RUBICON/
- Figure_9/9C/RUBICON/westernblot-rubicon.tif
- Figure_9/9C/VPS34/
- Figure_9/9C/VPS34/westernblot-vps34.tif
- Figure_9/9D/
- Figure_9/9D/ACTB/
- Figure_9/9D/ACTB/ACTB.tif
- Figure_9/9D/RAC1/
- Figure_9/9D/RAC1/RAC1.tif
- Figure_9/9D/RUBICON/
- Figure_9/9D/RUBICON/RUBICON.tif
- Figure_9/9D/VPS34/
- Figure_9/9D/VPS34/westernblot-vps34.tif
- Figure_9/9E/
- Figure_9/9E/COL/
- Figure_9/9E/COL/fluor.micro.pip2.tif
- Figure_9/9E/COL+WRW4/
- Figure_9/9E/COL+WRW4/fluor.micro-pip2.tif
- Figure_9/9E/CTRL/
- Figure_9/9E/CTRL/fluor.micro.pip2.tif
- Figure_9/9F/
- Figure_9/9F/Filopodia_length.xlsx
- Figure_9/9G/
- Figure_9/9G/Speed_of_filopodia.xlsx
- Figure_9/9H/
- Figure_9/9H/COL/
- Figure_9/9H/COL/fluro.micro.gfp-lc3-lysotracker.tif
- Figure_9/9H/COL+WRW4/
- Figure_9/9H/COL+WRW4/fluro.micro.gfp-lc3-lysotracker.tif
- Figure_9/9H/CTRL/
- Figure_9/9H/CTRL/fluor.micro.-gfp-lc3_plus_lysotr.tif
- Figure_9/9I/
- Figure_9/9I/profile_of_grey_value.xlsx
