# Supplementary material for: Enhancement of efferocytosis through biased FPR2 signaling attenuates intestinal inflammation
Source: EMBO Mol Med. 2023 Nov 22;15(12):e17815. doi: 10.15252/emmm.202317815 (PMC10701612; doi:10.15252/emmm.202317815)
Supplement: Supplementary file 17 — Source Data for Figure 9 [file EMMM-15-e17815-s017.zip › Figure_9/9B/LAP_ananlyze.xlsx]

## Sheet: Sheet1
			Relative population of LAP
			CTRL	COL	COL+WRW4
			0.807901	1.4032	1.28431
			1.15916	1.48115	0.996163
			0.666518	1.86005	0.941827
			1.19021	1.33304	0.779754
			1.17621	1.86005	1.11393
