# Supplementary material for: Enhancement of efferocytosis through biased FPR2 signaling attenuates intestinal inflammation
Source: EMBO Mol Med. 2023 Nov 22;15(12):e17815. doi: 10.15252/emmm.202317815 (PMC10701612; doi:10.15252/emmm.202317815)
Supplement: Supplementary file 17 — Source Data for Figure 9 [file EMMM-15-e17815-s017.zip › Figure_9/9F/Filopodia_length.xlsx]

## Sheet: Sheet1
	Filopodia length pixels
	Time	CTRL	COL	WRW4+COL
	30	10.2759	15.1028	8.81005
	60	9.4156	12.919	8.43534
	90	9.37756	11.5599	8.74095
	120	9.82885	13.7391	9.51193
	150	9.5174	12.5646	8.53593
	180	9.26788	9.9812	10.0038
	210	9.15105	12.0455	8.22447
	240	8.52716	11.8356	10.8867
	270	10.8968	11.314	10.0154
	300	10.1044	10.9711	7.34826
	330	10.3652	12.6755	9.3531
	360	10.8528	12.9765	9.25693
	390	10.1414	13.9437	10.1917
	420	8.93499	11.6915	10.8052
	450	9.50318	11.6743	9.37799
	480	9.66517	12.8898	10.3828
	510	9.72738	12.2308	10.9453
	540	9.20007	12.1052	10.5471
	570	10.3764	13.4093	9.63658
	600	9.26351	13.1848	10.6763
	630	10.2038	12.2691	8.73636
	660	10.2905	12.0774	8.73158
	690	9.75229	11.7259	10.1938
	720	10.2185	11.6195	9.35943
	750	10.445	12.1646	10.7485
	780	9.26112	12.0536	9.99527
	810	10.1133	11.6703	10.3001
	840	10.1492	13.0306	10.1638
	870	9.19806	10.7344	9.69946
	900	9.43477	10.4497	10.1249
	930	8.51037	10.3069	12.5426
	960	8.65376	11.5806	9.37208
	990	8.91607	10.5084	9.57151
	1020	8.84131	10.6121	9.82554
	1050	7.88335	11.0031	10.0274
	1080	8.46342	9.67424	9.37872
	1110	9.04365	14.4562	8.54769
	1140	9.16954	10.4537	8.33008
	1170	9.32194	12.6493	8.53882
	1200	9.39605	11.022	9.04949
	1230	8.92041	11.5762	8.15169
	1260	9.64554	11.5999	9.64667
	1290	9.58101	12.2651	10.3737
	1320	10.3608	14.8856	10.8452
	1350	9.29576	12.4222	10.0351
	1380	9.84515	12.4786	10.0745
	1410	9.49417	12.4568	9.61048
	1440	9.84681	13.1268	8.97206
	1470	11.0729	13.7284	9.68641
	1500	8.73833	13.9994	10.193
	1530	9.86957	14.1674	9.66792
	1560	9.98412	11.9554	9.76146
	1590	9.79535	13.7127	8.4051
	1620	10.2905	13.4108	7.80076
	1650	11.0768	12.2805	7.90315
	1680	10.198	14.5032	7.65055
	1710	10.7686	14.7404	9.21651
	1740	10.0707	15.04	9.03129
	1770	9.85529	12.526	9.52803
	1800	12.1381	12.7924	9.74295
	1830	11.7722	13.5556	9.93311
	1860	11.9879	12.167	8.82374
	1890	10.3201	12.5904	9.55861
