# Supplementary material for: Enhancement of efferocytosis through biased FPR2 signaling attenuates intestinal inflammation
Source: EMBO Mol Med. 2023 Nov 22;15(12):e17815. doi: 10.15252/emmm.202317815 (PMC10701612; doi:10.15252/emmm.202317815)
Supplement: Supplementary file 17 — Source Data for Figure 9 [file EMMM-15-e17815-s017.zip › Figure_9/9I/profile_of_grey_value.xlsx]

## Sheet: Sheet1
			Profile of grey value
				CTRL		COL		COL+WRW4
			Pixels	Green	Red	Green	Red	Green	Red
			0	67.1667	95	96.75	44.417	138.454	244.001
			1	74.0556	118.648	104.447	56.312	144.096	252.374
			2	71.3056	129.981	131.35	87.406	151.22	254.632
			3	67	140.056	183.19	142.84	156.118	253.728
			4	66.0833	152.333	223.87	187.383	156.467	254.244
			5	65.1852	162.463	236.837	204.185	143.454	250.34
			6	62.4167	159.333	229.878	198.03	117.986	234.317
			7	60.3889	150.407	211.917	176.6	95.7528	211.112
			8	64.713	143.38	199.619	155.686	85.1617	198.324
			9	70.5	138	194.778	136.914	77.606	199.962
			10	74.787	133.324	188.133	117.599	71.767	206.465
			11	79.6481	131.611	176.651	105.367	67.1822	212.769
			12	90.5556	138.083	184.063	117.11	65.9329	211.227
			13	99.9815	144.722	214.218	147.431	72.2371	206.75
			14	122.546	171.13	239.089	168	78.4663	202.846
			15	133.889	190.056	248.345	169.464	84.2444	201.052
			16	141.232	207.231	243.705	161.663	104.321	215.826
			17	138.852	217.111	209.972	142.969	126.416	239.578
			18	133.083	223.5	152.267	109.004	136.629	249.173
			19	131.167	232.185	119.266	94.622	137.651	250.587
			20	140.333	244.333	102.685	92.613	138.695	252.86
			21	147.333	253.333	91.833	91.233	137.814	251.984
			22	145.204	246.907	87.435	89.732	132.572	243.931
			23	132.333	231.907	88.314	87.69	129.149	227.72
			24	115.306	213.306	93.374	86.93	129.935	209.029
			25	111.685	203.481	97.993	88.461	133.778	193.388
			26	119.778	198.056	98.696	92.466	139.279	183.826
			27	121.167	196	102.361	106.86	150.532	189.301
			28	121.287	197.926	114.183	138.433	158.47	196.917
			29	116.389	202.37	129.168	178.385	161.172	197.837
			30	113.472	208.5	143.619	219.056	160.951	196.036
			31	106.833	210.519	143.735	236.164	159.423	196.246
			32	100.954	204.046	131.926	229.745	158.855	195.568
			33	100.111	199	115.601	206.643	158.448	190.783
			34	96.1111	182.222	100.267	168.01	157.119	186.56
			35	97.5926	170.648	95.972	137.556	153.885	182.332
			36	97.5	157.75			146.517	168.588
								136.005	144.995
								120.706	119.201
								93.8146	90.919
